# Supplementary material for: 2-Amino-5-bromo­pyridine–4-hy­droxy­benzoic acid (1/1)
Source: Acta Crystallogr Sect E Struct Rep Online. 2010 Jul 7;66(Pt 8):o1935–6. doi: 10.1107/S1600536810025924 (PMC3007384; doi:10.1107/S1600536810025924)
Supplement: Supplementary file 1 [file e-66-o1935-sup1.cif]

##############################################################################
###                                                                        ###
###        Electronic paper (Acta Crystallographica Section E)             ###
###                                                                        ###
##############################################################################
#                                                                            #
# This CIF contains the data in a paper accepted for publication in Acta     #
# Crystallographica Section E. It conforms to the requirements of Notes      #
# for Authors for Section E, and has been peer reviewed under the auspices   #
# of the IUCr Commission on Journals.                                        #
#                                                                            #
# Full details of the Crystallographic Information File format               #
# are given in the paper "The Crystallographic Information File (CIF):       #
# a New Standard Archive File for Crystallography" by S. R. Hall, F. H.      #
# Allen and I. D. Brown [Acta Cryst. (1991), A47, 655-685].                  #
#                                                                            #
# The current version of the core CIF dictionary is obtainable from          #
# ftp://ftp.iucr.org/pub/cif_core.dic. The current version number is 2.4.    #
#                                                                            #
# Software is freely available for graphical display of the structure(s) in  #
# this CIF.  For information consult the CIF home page http://www.iucr.org/  #
# cif/home.html                                                              #
#                                                                            #
# This file may be used for bona fide research purposes within the           #
# scientific community so long as proper attribution is given to the journal # 
# article from which it was obtained.                                        #
#                                                                            #
##############################################################################
                                             
data_global
_audit_creation_method     'form.cif (version 2.0)'
_journal_data_validation_number     ?
_journal_date_recd_electronic     2010-06-30
_journal_date_accepted     2010-07-01
_journal_name_full     'Acta Crystallographica, Section E'
_journal_year     2010
_journal_volume     66
_journal_issue      8
_journal_page_first     o1935
_journal_page_last     o1936
_journal_paper_category     QO
_journal_coeditor_code     HB5539
_publ_contact_author_name     'Prof. Fun, Hoong-Kun'
_publ_contact_author_address
;
      X-ray Crystallography Unit
      School of Physics
      Universiti Sains Malaysia
      11800 USM, Penang
      MALAYSIA
;
_publ_contact_author_email     'hkfun@usm.my'
_publ_contact_author_fax     '604 6579150'
_publ_contact_author_phone     '604 6533652'
_publ_section_title
;
2-Amino-5-bromopyridine--4-hydroxybenzoic acid (1/1)
;
loop_
    _publ_author_name
    _publ_author_footnote
    _publ_author_address
    'Ching Kheng Quah'
;
      Thomson Reuters ResearcherID: A-5525-2009.
;
;
      X-ray Crystallography Unit
      School of Physics
      Universiti Sains Malaysia
      11800 USM, Penang
      Malaysia
;
    'Madhukar Hemamalini' ?
;
      X-ray Crystallography Unit
      School of Physics
      Universiti Sains Malaysia
      11800 USM, Penang
      Malaysia
;
    'Hoong-Kun Fun'
;
      Thomson Reuters ResearcherID: A-3561-2009.
;
;     X-ray Crystallography Unit
      School of Physics
      Universiti Sains Malaysia
      11800 USM, Penang
      Malaysia
;
data_I
_audit_creation_method     SHELXL-97
_chemical_name_systematic
;
2-Amino-5-bromopyridine--4-hydroxybenzoic acid (1/1)
;
_chemical_name_common     ?
_chemical_formula_moiety     'C5 H5 Br N2, C7 H6 O3'
_chemical_formula_sum     'C12 H11 Br N2 O3'
_chemical_formula_iupac     'C5 H5 Br N2, C7 H6 O3'
_chemical_formula_weight     311.14
_chemical_melting_point     ?
_symmetry_cell_setting     orthorhombic
_symmetry_space_group_name_H-M     'P n a 21'
_symmetry_space_group_name_Hall     'P 2c -2n'
loop_
    _symmetry_equiv_pos_as_xyz
    'x, y, z'
    '-x, -y, z+1/2'
    'x+1/2, -y+1/2, z'
    '-x+1/2, y+1/2, z+1/2'
_cell_length_a     21.370(12)
_cell_length_b     3.990(2)
_cell_length_c     28.939(15)
_cell_angle_alpha     90.00
_cell_angle_beta     90.00
_cell_angle_gamma     90.00
_cell_volume     2467(2)
_cell_formula_units_Z     8
_cell_measurement_reflns_used     1665
_cell_measurement_theta_min     2.37
_cell_measurement_theta_max     25.01
_cell_measurement_temperature     100
_exptl_crystal_description     'needle'
_exptl_crystal_colour     'brown'
_exptl_crystal_size_max     0.29
_exptl_crystal_size_mid     0.12
_exptl_crystal_size_min     0.09
_exptl_crystal_density_diffrn     1.675
_exptl_crystal_density_meas     ?
_exptl_crystal_density_method     'not measured'
_exptl_crystal_F_000     1248
_exptl_absorpt_coefficient_mu     3.333
_exptl_absorpt_correction_type     multi-scan
_exptl_absorpt_process_details     '(<i>SADABS</i>; Bruker, 2009)'
_exptl_absorpt_correction_T_min     0.449
_exptl_absorpt_correction_T_max     0.763
_exptl_special_details
;
The crystal was placed in the cold stream of an Oxford Cyrosystems Cobra
open-flow nitrogen cryostat (Cosier & Glazer, 1986) operating at 100.0 (1) K.
;
_diffrn_ambient_temperature     100
_diffrn_radiation_type     MoK\a
_diffrn_radiation_wavelength     0.71073
_diffrn_radiation_source     'fine-focus sealed tube'
_diffrn_radiation_monochromator     graphite
_diffrn_measurement_device_type     'Bruker SMART APEXII DUO CCD'
_diffrn_measurement_method     '\f and \w scans'
_diffrn_detector_area_resol_mean     ?
_diffrn_reflns_number     6994
_diffrn_reflns_av_R_equivalents     0.0512
_diffrn_reflns_av_sigmaI/netI     0.0758
_diffrn_reflns_theta_min     1.91
_diffrn_reflns_theta_max     25.00
_diffrn_reflns_theta_full     25.00
_diffrn_measured_fraction_theta_max     0.989
_diffrn_measured_fraction_theta_full     0.989
_diffrn_reflns_limit_h_min     -25
_diffrn_reflns_limit_h_max     19
_diffrn_reflns_limit_k_min     -4
_diffrn_reflns_limit_k_max     4
_diffrn_reflns_limit_l_min     -30
_diffrn_reflns_limit_l_max     34
_diffrn_standards_number     0
_diffrn_standards_interval_count     .
_diffrn_standards_interval_time     .
_diffrn_standards_decay_%     ?
_refine_special_details
;
Refinement of <i>F</i>^2^ against ALL reflections. The weighted <i>R</i>-factor
<i>wR</i> and goodness of fit <i>S</i> are based on <i>F</i>^2^, conventional
<i>R</i>-factors <i>R</i> are based on <i>F</i>, with <i>F</i> set to zero for
negative <i>F</i>^2^. The threshold expression of <i>F</i>^2^ >
\s(<i>F</i>^2^) is used only for calculating <i>R</i>-factors(gt) <i>etc</i>.
and is not relevant to the choice of reflections for refinement.
<i>R</i>-factors based on <i>F</i>^2^ are statistically about twice as large
as those based on <i>F</i>, and <i>R</i>- factors based on ALL data will be
even larger.
;
_reflns_number_total     3770
_reflns_number_gt     2994
_reflns_threshold_expression     I>2\s(I)
_refine_ls_structure_factor_coef     Fsqd
_refine_ls_matrix_type     full
_refine_ls_R_factor_all     0.0777
_refine_ls_R_factor_gt     0.0571
_refine_ls_wR_factor_gt     0.1361
_refine_ls_wR_factor_ref     0.1479
_refine_ls_goodness_of_fit_ref     1.095
_refine_ls_restrained_S_all     1.094
_refine_ls_number_reflns     3770
_refine_ls_number_parameters     296
_refine_ls_number_restraints     1
_refine_ls_hydrogen_treatment     constr
_refine_ls_weighting_scheme     calc
_refine_ls_weighting_details
         'calc w=1/[\s^2^(Fo^2^)+(0.0538P)^2^+9.0399P] where P=(Fo^2^+2Fc^2^)/3'
_atom_sites_solution_hydrogens     geom
_atom_sites_solution_primary     direct
_atom_sites_solution_secondary     difmap
_refine_ls_shift/su_max     ?
_refine_ls_shift/su_max_lt     0.001
_refine_ls_shift/su_mean     0.000
_refine_diff_density_max     0.715
_refine_diff_density_min     -0.990
_refine_ls_extinction_method     none
_refine_ls_extinction_coef     ?
_refine_ls_abs_structure_details     'Flack (1983), 1554 Friedel pairs'
_refine_ls_abs_structure_Flack     0.54(2)
loop_
    _atom_type_symbol
    _atom_type_description
    _atom_type_scat_dispersion_real
    _atom_type_scat_dispersion_imag
    _atom_type_scat_source
    'C' 'C' 0.0033 0.0016
                         'International Tables Vol C Tables 4.2.6.8 and 6.1.1.4'
    'H' 'H' 0.0000 0.0000
                         'International Tables Vol C Tables 4.2.6.8 and 6.1.1.4'
    'N' 'N' 0.0061 0.0033
                         'International Tables Vol C Tables 4.2.6.8 and 6.1.1.4'
    'O' 'O' 0.0106 0.0060
                         'International Tables Vol C Tables 4.2.6.8 and 6.1.1.4'
    'Br' 'Br' -0.2901 2.4595
                         'International Tables Vol C Tables 4.2.6.8 and 6.1.1.4'
_computing_data_collection     'APEX2 (Bruker, 2009)'
_computing_cell_refinement     'SAINT (Bruker, 2009)'
_computing_data_reduction     'SAINT (Bruker, 2009)'
_computing_structure_solution     'SHELXTL (Sheldrick, 2008)'
_computing_structure_refinement     'SHELXTL (Sheldrick, 2008)'
_computing_molecular_graphics     'SHELXTL (Sheldrick, 2008)'
_computing_publication_material
;
SHELXTL (Sheldrick, 2008) and PLATON (Spek, 2009)
;
loop_
    _atom_site_type_symbol
    _atom_site_label
    _atom_site_fract_x
    _atom_site_fract_y
    _atom_site_fract_z
    _atom_site_U_iso_or_equiv
    _atom_site_adp_type
    _atom_site_calc_flag
    _atom_site_refinement_flags
    _atom_site_occupancy
    _atom_site_disorder_assembly
    _atom_site_disorder_group
    Br Br1A 0.00906(6) 0.7888(2) 0.30916(3) 0.0442(3) Uani d . 1 . .
    N N1A -0.0212(3) 0.348(2) 0.4357(3) 0.0213(18) Uani d . 1 . .
    N N2A 0.0361(4) 0.2594(19) 0.5015(3) 0.0281(18) Uani d . 1 . .
    H H2AA 0.0040 0.1584 0.5127 0.034 Uiso calc R 1 . .
    H H2AB 0.0697 0.2776 0.5177 0.034 Uiso calc R 1 . .
    C C1A -0.0273(5) 0.469(2) 0.3934(3) 0.0262(14) Uani d . 1 . .
    H H1AA -0.0657 0.4460 0.3787 0.031 Uiso calc R 1 . .
    C C2A 0.0212(5) 0.628(2) 0.3699(3) 0.0265(15) Uani d . 1 . .
    C C3A 0.0794(5) 0.672(2) 0.3928(3) 0.0265(15) Uani d . 1 . .
    H H3AA 0.1132 0.7740 0.3782 0.032 Uiso calc R 1 . .
    C C4A 0.0836(4) 0.556(2) 0.4369(3) 0.021(2) Uani d . 1 . .
    H H4AA 0.1206 0.5890 0.4532 0.026 Uiso calc R 1 . .
    C C5A 0.0338(4) 0.389(2) 0.4585(3) 0.020(2) Uani d . 1 . .
    Br Br1B 0.25717(6) 0.3515(2) 0.37657(4) 0.0456(3) Uani d . 1 . .
    N N1B 0.2861(4) -0.067(2) 0.2491(3) 0.0265(19) Uani d . 1 . .
    N N2B 0.2263(4) -0.178(2) 0.1857(3) 0.030(2) Uani d . 1 . .
    H H2BA 0.2591 -0.2604 0.1728 0.036 Uiso calc R 1 . .
    H H2BB 0.1912 -0.1760 0.1711 0.036 Uiso calc R 1 . .
    C C1B 0.2925(5) 0.049(2) 0.2930(3) 0.0262(14) Uani d . 1 . .
    H H1BA 0.3312 0.0346 0.3075 0.031 Uiso calc R 1 . .
    C C2B 0.2442(5) 0.183(2) 0.3155(4) 0.0276(16) Uani d . 1 . .
    C C3B 0.1851(5) 0.196(2) 0.2964(3) 0.0276(16) Uani d . 1 . .
    H H3BA 0.1514 0.2832 0.3129 0.033 Uiso calc R 1 . .
    C C4B 0.1773(4) 0.076(2) 0.2513(3) 0.022(2) Uani d . 1 . .
    H H4BA 0.1383 0.0822 0.2370 0.027 Uiso calc R 1 . .
    C C5B 0.2297(4) -0.056(2) 0.2280(3) 0.021(2) Uani d . 1 . .
    O O1A 0.6515(3) 0.3077(15) 0.5579(2) 0.0242(15) Uani d . 1 . .
    H H1AB 0.6471 0.3109 0.5860 0.036 Uiso calc R 1 . .
    O O2A 0.8817(3) 1.0048(16) 0.4626(2) 0.0225(14) Uani d . 1 . .
    H H2AC 0.9144 1.1065 0.4579 0.034 Uiso calc R 1 . .
    O O3A 0.9066(3) 1.1204(15) 0.5362(2) 0.0234(14) Uani d . 1 . .
    C C6A 0.7754(4) 0.662(2) 0.4870(3) 0.018(2) Uani d . 1 . .
    H H6A 0.7868 0.6712 0.4561 0.022 Uiso calc R 1 . .
    C C7A 0.7202(4) 0.498(2) 0.5000(3) 0.023(2) Uani d . 1 . .
    H H7A 0.6947 0.3996 0.4777 0.027 Uiso calc R 1 . .
    C C8A 0.7043(4) 0.483(2) 0.5461(3) 0.0195(13) Uani d . 1 . .
    C C9A 0.7426(4) 0.634(2) 0.5785(3) 0.0179(14) Uani d . 1 . .
    H H9A 0.7311 0.6283 0.6094 0.022 Uiso calc R 1 . .
    C C10A 0.7957(4) 0.789(2) 0.5664(3) 0.017(2) Uani d . 1 . .
    H H10A 0.8212 0.8811 0.5892 0.020 Uiso calc R 1 . .
    C C11A 0.8133(4) 0.813(2) 0.5202(3) 0.0180(19) Uani d . 1 . .
    C C12A 0.8711(4) 0.990(2) 0.5070(3) 0.020(2) Uani d . 1 . .
    O O1B 0.6068(3) -0.1993(15) 0.1278(2) 0.0235(14) Uani d . 1 . .
    H H1BB 0.6039 -0.2558 0.1006 0.035 Uiso calc R 1 . .
    O O2B 0.3859(3) 0.5786(15) 0.2236(2) 0.0235(14) Uani d . 1 . .
    H H2BC 0.3541 0.6888 0.2282 0.035 Uiso calc R 1 . .
    O O3B 0.3558(3) 0.6584(16) 0.1505(2) 0.0215(14) Uani d . 1 . .
    C C6B 0.4619(4) 0.286(2) 0.1194(3) 0.023(2) Uani d . 1 . .
    H H6B 0.4350 0.3680 0.0968 0.027 Uiso calc R 1 . .
    C C7B 0.5150(4) 0.105(2) 0.1061(4) 0.023(2) Uani d . 1 . .
    H H7B 0.5234 0.0653 0.0750 0.028 Uiso calc R 1 . .
    C C8B 0.5547(4) -0.0131(19) 0.1401(3) 0.0195(13) Uani d . 1 . .
    C C9B 0.5417(4) 0.031(2) 0.1864(3) 0.0179(14) Uani d . 1 . .
    H H8B 0.5680 -0.0607 0.2086 0.022 Uiso calc R 1 . .
    C C10B 0.4906(4) 0.210(2) 0.1995(3) 0.022(2) Uani d . 1 . .
    H H10B 0.4828 0.2442 0.2307 0.026 Uiso calc R 1 . .
    C C11B 0.4487(4) 0.345(2) 0.1661(3) 0.0134(18) Uani d . 1 . .
    C C12B 0.3937(4) 0.539(2) 0.1789(3) 0.017(2) Uani d . 1 . .
loop_
    _atom_site_aniso_label
    _atom_site_aniso_U_11
    _atom_site_aniso_U_22
    _atom_site_aniso_U_33
    _atom_site_aniso_U_12
    _atom_site_aniso_U_13
    _atom_site_aniso_U_23
    Br1A 0.0924(9) 0.0243(4) 0.0159(5) -0.0036(5) 0.0007(7) 0.0058(6)
    N1A 0.023(4) 0.025(4) 0.016(4) -0.004(3) -0.001(3) 0.001(4)
    N2A 0.040(5) 0.029(4) 0.016(4) -0.003(4) -0.001(4) -0.003(3)
    C1A 0.037(4) 0.029(3) 0.013(3) 0.003(3) -0.002(3) 0.002(3)
    C2A 0.051(4) 0.014(3) 0.014(4) 0.002(3) 0.008(3) 0.007(3)
    C3A 0.051(4) 0.014(3) 0.014(4) 0.002(3) 0.008(3) 0.007(3)
    C4A 0.030(5) 0.013(4) 0.021(5) 0.000(4) 0.009(4) 0.003(4)
    C5A 0.027(6) 0.012(4) 0.020(5) -0.003(4) -0.002(4) 0.000(4)
    Br1B 0.0919(10) 0.0266(5) 0.0183(5) 0.0062(5) 0.0027(6) -0.0037(5)
    N1B 0.022(5) 0.028(4) 0.030(5) -0.003(4) -0.006(4) 0.000(4)
    N2B 0.010(4) 0.040(5) 0.041(6) 0.001(4) 0.005(3) 0.003(4)
    C1B 0.037(4) 0.029(3) 0.013(3) 0.003(3) -0.002(3) 0.002(3)
    C2B 0.052(4) 0.012(3) 0.018(4) -0.005(3) 0.008(3) 0.000(3)
    C3B 0.052(4) 0.012(3) 0.018(4) -0.005(3) 0.008(3) 0.000(3)
    C4B 0.032(6) 0.013(4) 0.023(5) 0.005(4) 0.007(4) -0.004(4)
    C5B 0.029(5) 0.013(4) 0.020(5) 0.002(4) 0.001(4) 0.013(4)
    O1A 0.026(3) 0.029(3) 0.018(4) -0.003(3) 0.001(3) 0.001(3)
    O2A 0.018(3) 0.036(4) 0.014(4) -0.005(3) 0.002(3) 0.003(3)
    O3A 0.031(4) 0.025(3) 0.014(3) -0.006(3) -0.003(3) -0.001(3)
    C6A 0.029(5) 0.012(4) 0.014(5) 0.004(4) -0.007(4) 0.003(4)
    C7A 0.020(5) 0.020(5) 0.029(6) 0.000(4) -0.008(4) -0.006(4)
    C8A 0.024(3) 0.007(3) 0.027(3) -0.005(3) -0.002(3) 0.000(3)
    C9A 0.021(4) 0.020(3) 0.013(3) 0.000(3) -0.003(3) 0.007(3)
    C10A 0.027(5) 0.007(4) 0.017(5) -0.001(4) -0.003(4) 0.001(3)
    C11A 0.024(5) 0.017(4) 0.013(5) -0.004(4) 0.000(4) -0.003(4)
    C12A 0.024(5) 0.023(4) 0.013(5) 0.010(4) -0.001(4) -0.004(4)
    O1B 0.028(4) 0.025(3) 0.018(4) 0.000(3) -0.001(3) -0.006(3)
    O2B 0.024(3) 0.033(3) 0.014(4) 0.005(3) 0.003(3) 0.003(3)
    O3B 0.021(3) 0.027(3) 0.017(3) -0.002(3) -0.003(3) 0.005(3)
    C6B 0.029(5) 0.019(5) 0.020(5) -0.008(4) 0.002(4) 0.004(4)
    C7B 0.028(5) 0.020(5) 0.021(5) 0.001(4) -0.001(4) -0.012(4)
    C8B 0.024(3) 0.007(3) 0.027(3) -0.005(3) -0.002(3) 0.000(3)
    C9B 0.021(4) 0.020(3) 0.013(3) 0.000(3) -0.003(3) 0.007(3)
    C10B 0.027(5) 0.029(5) 0.009(5) -0.007(4) 0.002(4) -0.004(4)
    C11B 0.020(5) 0.011(4) 0.009(4) -0.004(4) -0.002(3) -0.001(3)
    C12B 0.019(5) 0.019(4) 0.014(5) -0.011(4) 0.001(4) -0.004(4)
_geom_special_details
;
All e.s.d.'s (except the e.s.d. in the dihedral angle between two l.s. planes)
are estimated using the full covariance matrix. The cell e.s.d.'s are taken
into account individually in the estimation of e.s.d.'s in distances, angles
and torsion angles; correlations between e.s.d.'s in cell parameters are only
used when they are defined by crystal symmetry. An approximate (isotropic)
treatment of cell e.s.d.'s is used for estimating e.s.d.'s involving l.s.
planes.
;
loop_
    _geom_bond_atom_site_label_1
    _geom_bond_atom_site_label_2
    _geom_bond_site_symmetry_2
    _geom_bond_distance
    _geom_bond_publ_flag
    Br1A C2A . 1.889(10) ?
    N1A C1A . 1.322(11) ?
    N1A C5A . 1.359(11) ?
    N2A C5A . 1.349(12) ?
    N2A H2AA . 0.8600 ?
    N2A H2AB . 0.8600 ?
    C1A C2A . 1.394(13) ?
    C1A H1AA . 0.9300 ?
    C2A C3A . 1.418(14) ?
    C3A C4A . 1.360(12) ?
    C3A H3AA . 0.9300 ?
    C4A C5A . 1.402(12) ?
    C4A H4AA . 0.9300 ?
    Br1B C2B . 1.912(10) ?
    N1B C5B . 1.351(11) ?
    N1B C1B . 1.359(12) ?
    N2B C5B . 1.318(13) ?
    N2B H2BA . 0.8600 ?
    N2B H2BB . 0.8600 ?
    C1B C2B . 1.332(13) ?
    C1B H1BA . 0.9300 ?
    C2B C3B . 1.381(14) ?
    C3B C4B . 1.400(12) ?
    C3B H3BA . 0.9300 ?
    C4B C5B . 1.410(12) ?
    C4B H4BA . 0.9300 ?
    O1A C8A . 1.370(10) ?
    O1A H1AB . 0.8200 ?
    O2A C12A . 1.307(11) ?
    O2A H2AC . 0.8200 ?
    O3A C12A . 1.249(10) ?
    C6A C11A . 1.391(12) ?
    C6A C7A . 1.400(13) ?
    C6A H6A . 0.9300 ?
    C7A C8A . 1.378(14) ?
    C7A H7A . 0.9300 ?
    C8A C9A . 1.383(13) ?
    C9A C10A . 1.338(13) ?
    C9A H9A . 0.9300 ?
    C10A C11A . 1.393(12) ?
    C10A H10A . 0.9300 ?
    C11A C12A . 1.474(13) ?
    O1B C8B . 1.384(11) ?
    O1B H1BB . 0.8200 ?
    O2B C12B . 1.312(10) ?
    O2B H2BC . 0.8200 ?
    O3B C12B . 1.250(11) ?
    C6B C7B . 1.396(13) ?
    C6B C11B . 1.401(12) ?
    C6B H6B . 0.9300 ?
    C7B C8B . 1.383(14) ?
    C7B H7B . 0.9300 ?
    C8B C9B . 1.379(13) ?
    C9B C10B . 1.358(13) ?
    C9B H8B . 0.9300 ?
    C10B C11B . 1.423(13) ?
    C10B H10B . 0.9300 ?
    C11B C12B . 1.456(12) ?
loop_
    _geom_angle_atom_site_label_1
    _geom_angle_atom_site_label_2
    _geom_angle_atom_site_label_3
    _geom_angle_site_symmetry_1
    _geom_angle_site_symmetry_3
    _geom_angle
    _geom_angle_publ_flag
    C1A N1A C5A . . 119.3(8) ?
    C5A N2A H2AA . . 120.0 ?
    C5A N2A H2AB . . 120.0 ?
    H2AA N2A H2AB . . 120.0 ?
    N1A C1A C2A . . 123.1(9) ?
    N1A C1A H1AA . . 118.5 ?
    C2A C1A H1AA . . 118.5 ?
    C1A C2A C3A . . 118.7(9) ?
    C1A C2A Br1A . . 120.5(8) ?
    C3A C2A Br1A . . 120.8(7) ?
    C4A C3A C2A . . 117.0(9) ?
    C4A C3A H3AA . . 121.5 ?
    C2A C3A H3AA . . 121.5 ?
    C3A C4A C5A . . 122.0(9) ?
    C3A C4A H4AA . . 119.0 ?
    C5A C4A H4AA . . 119.0 ?
    N2A C5A N1A . . 115.5(8) ?
    N2A C5A C4A . . 124.6(8) ?
    N1A C5A C4A . . 119.9(8) ?
    C5B N1B C1B . . 120.1(9) ?
    C5B N2B H2BA . . 120.0 ?
    C5B N2B H2BB . . 120.0 ?
    H2BA N2B H2BB . . 120.0 ?
    C2B C1B N1B . . 121.0(9) ?
    C2B C1B H1BA . . 119.5 ?
    N1B C1B H1BA . . 119.5 ?
    C1B C2B C3B . . 121.9(10) ?
    C1B C2B Br1B . . 118.8(8) ?
    C3B C2B Br1B . . 119.3(7) ?
    C2B C3B C4B . . 117.9(9) ?
    C2B C3B H3BA . . 121.0 ?
    C4B C3B H3BA . . 121.0 ?
    C3B C4B C5B . . 118.7(9) ?
    C3B C4B H4BA . . 120.7 ?
    C5B C4B H4BA . . 120.7 ?
    N2B C5B N1B . . 117.2(8) ?
    N2B C5B C4B . . 122.5(9) ?
    N1B C5B C4B . . 120.3(9) ?
    C8A O1A H1AB . . 109.5 ?
    C12A O2A H2AC . . 109.5 ?
    C11A C6A C7A . . 120.6(9) ?
    C11A C6A H6A . . 119.7 ?
    C7A C6A H6A . . 119.7 ?
    C8A C7A C6A . . 119.1(8) ?
    C8A C7A H7A . . 120.4 ?
    C6A C7A H7A . . 120.4 ?
    O1A C8A C7A . . 117.9(8) ?
    O1A C8A C9A . . 122.7(9) ?
    C7A C8A C9A . . 119.4(8) ?
    C10A C9A C8A . . 121.8(9) ?
    C10A C9A H9A . . 119.1 ?
    C8A C9A H9A . . 119.1 ?
    C9A C10A C11A . . 120.7(8) ?
    C9A C10A H10A . . 119.7 ?
    C11A C10A H10A . . 119.7 ?
    C6A C11A C10A . . 118.4(8) ?
    C6A C11A C12A . . 121.1(8) ?
    C10A C11A C12A . . 120.5(8) ?
    O3A C12A O2A . . 122.8(8) ?
    O3A C12A C11A . . 122.3(8) ?
    O2A C12A C11A . . 114.9(7) ?
    C8B O1B H1BB . . 109.5 ?
    C12B O2B H2BC . . 109.5 ?
    C7B C6B C11B . . 121.1(9) ?
    C7B C6B H6B . . 119.5 ?
    C11B C6B H6B . . 119.5 ?
    C8B C7B C6B . . 118.6(9) ?
    C8B C7B H7B . . 120.7 ?
    C6B C7B H7B . . 120.7 ?
    C9B C8B C7B . . 121.6(8) ?
    C9B C8B O1B . . 118.7(8) ?
    C7B C8B O1B . . 119.6(9) ?
    C10B C9B C8B . . 120.0(8) ?
    C10B C9B H8B . . 120.0 ?
    C8B C9B H8B . . 120.0 ?
    C9B C10B C11B . . 121.0(9) ?
    C9B C10B H10B . . 119.5 ?
    C11B C10B H10B . . 119.5 ?
    C6B C11B C10B . . 117.7(8) ?
    C6B C11B C12B . . 119.9(8) ?
    C10B C11B C12B . . 122.4(8) ?
    O3B C12B O2B . . 121.2(8) ?
    O3B C12B C11B . . 124.0(8) ?
    O2B C12B C11B . . 114.8(8) ?
loop_
    _geom_torsion_atom_site_label_1
    _geom_torsion_atom_site_label_2
    _geom_torsion_atom_site_label_3
    _geom_torsion_atom_site_label_4
    _geom_torsion_site_symmetry_1
    _geom_torsion_site_symmetry_2
    _geom_torsion_site_symmetry_3
    _geom_torsion_site_symmetry_4
    _geom_torsion
    _geom_torsion_publ_flag
    C5A N1A C1A C2A . . . . 2.4(14) ?
    N1A C1A C2A C3A . . . . -1.6(14) ?
    N1A C1A C2A Br1A . . . . 179.1(7) ?
    C1A C2A C3A C4A . . . . -0.9(13) ?
    Br1A C2A C3A C4A . . . . 178.4(6) ?
    C2A C3A C4A C5A . . . . 2.6(13) ?
    C1A N1A C5A N2A . . . . 179.8(8) ?
    C1A N1A C5A C4A . . . . -0.6(13) ?
    C3A C4A C5A N2A . . . . 177.5(9) ?
    C3A C4A C5A N1A . . . . -1.9(13) ?
    C5B N1B C1B C2B . . . . -1.8(14) ?
    N1B C1B C2B C3B . . . . 3.1(14) ?
    N1B C1B C2B Br1B . . . . -178.4(7) ?
    C1B C2B C3B C4B . . . . -2.4(13) ?
    Br1B C2B C3B C4B . . . . 179.1(6) ?
    C2B C3B C4B C5B . . . . 0.6(12) ?
    C1B N1B C5B N2B . . . . -178.7(8) ?
    C1B N1B C5B C4B . . . . 0.1(13) ?
    C3B C4B C5B N2B . . . . 179.2(8) ?
    C3B C4B C5B N1B . . . . 0.5(12) ?
    C11A C6A C7A C8A . . . . -0.8(13) ?
    C6A C7A C8A O1A . . . . -177.2(7) ?
    C6A C7A C8A C9A . . . . 0.8(13) ?
    O1A C8A C9A C10A . . . . 176.3(8) ?
    C7A C8A C9A C10A . . . . -1.6(13) ?
    C8A C9A C10A C11A . . . . 2.3(13) ?
    C7A C6A C11A C10A . . . . 1.4(13) ?
    C7A C6A C11A C12A . . . . -179.2(8) ?
    C9A C10A C11A C6A . . . . -2.1(13) ?
    C9A C10A C11A C12A . . . . 178.5(8) ?
    C6A C11A C12A O3A . . . . -178.3(8) ?
    C10A C11A C12A O3A . . . . 1.1(13) ?
    C6A C11A C12A O2A . . . . 2.6(12) ?
    C10A C11A C12A O2A . . . . -178.1(8) ?
    C11B C6B C7B C8B . . . . -0.5(13) ?
    C6B C7B C8B C9B . . . . 2.7(13) ?
    C6B C7B C8B O1B . . . . 178.5(7) ?
    C7B C8B C9B C10B . . . . -3.4(13) ?
    O1B C8B C9B C10B . . . . -179.3(8) ?
    C8B C9B C10B C11B . . . . 1.9(13) ?
    C7B C6B C11B C10B . . . . -1.0(12) ?
    C7B C6B C11B C12B . . . . 178.9(8) ?
    C9B C10B C11B C6B . . . . 0.3(12) ?
    C9B C10B C11B C12B . . . . -179.5(8) ?
    C6B C11B C12B O3B . . . . 0.8(12) ?
    C10B C11B C12B O3B . . . . -179.4(8) ?
    C6B C11B C12B O2B . . . . -180.0(7) ?
    C10B C11B C12B O2B . . . . -0.2(11) ?
loop_
    _geom_hbond_atom_site_label_D
    _geom_hbond_atom_site_label_H
    _geom_hbond_atom_site_label_A
    _geom_hbond_site_symmetry_A
    _geom_hbond_distance_DH
    _geom_hbond_distance_HA
    _geom_hbond_distance_DA
    _geom_hbond_angle_DHA
    _geom_hbond_publ_flag
    N2A H2AA O3A 1_445 0.86 2.19 2.996(11) 155 yes
    N2A H2AB O1A 3_455 0.86 2.13 2.969(11) 166 yes
    N2B H2BA O3B 1_545 0.86 2.19 3.020(11) 163 yes
    O1A H1AB O3B 2_665 0.82 1.87 2.688(8) 175 yes
    O2A H2AC N1A 1_665 0.82 1.80 2.605(10) 168 yes
    O1B H1BB O3A 4_634 0.82 1.94 2.762(8) 177 yes
    O2B H2BC N1B 1_565 0.82 1.85 2.663(11) 170 yes
    C6B H6B O1A 2_664 0.93 2.52 3.416(11) 161 yes
    C7B H7B O3A 4_634 0.93 2.58 3.262(12) 131 yes
    C9A H9A O3B 2_665 0.93 2.48 3.182(11) 132 yes
    C10A H10A O1B 4_665 0.93 2.53 3.416(11) 158 yes
