# Supplementary material for: 2-Amino-5-bromo­pyridine–4-hy­droxy­benzoic acid (1/1)
Source: Acta Crystallogr Sect E Struct Rep Online. 2010 Jul 7;66(Pt 8):o1935–6. doi: 10.1107/S1600536810025924 (PMC3007384; doi:10.1107/S1600536810025924)
Supplement: Supplementary file 2 [file e-66-o1935-Isup2.hkl]

# 
# h,k,l, Fc-squared, Fo-squared, sigma(Fo-squared) and status flag 
# 
data_I
_shelx_title ' h61m in Pna2(1) (100K)' 
_shelx_refln_list_code          4 
_shelx_F_calc_maximum      330.05 
_exptl_crystal_F_000      1248.00 
_reflns_d_resolution_high  0.8410 
 
loop_ 
 _symmetry_equiv_pos_as_xyz 
 'x, y, z' 
 '-x, -y, z+1/2' 
 'x+1/2, -y+1/2, z' 
 '-x+1/2, y+1/2, z+1/2' 
 
_cell_length_a    21.3698 
_cell_length_b     3.9900 
_cell_length_c    28.9386 
_cell_angle_alpha  90.000 
_cell_angle_beta   90.000 
_cell_angle_gamma  90.000 
 
_shelx_F_squared_multiplier     1.000 
 
loop_ 
 _refln_index_h 
 _refln_index_k 
 _refln_index_l 
 _refln_F_squared_calc 
 _refln_F_squared_meas 
 _refln_F_squared_sigma 
 _refln_observed_status 
   4   2 -30     3089.35     3263.17    267.17 o 
   5   2 -30     1079.79     1900.92    208.51 o 
   6   2 -30      643.52     1306.18    191.80 o 
   5   2 -29       19.36       -9.05    128.69 o 
   6   2 -29      111.61      546.67    158.49 o 
   7   2 -29      700.44     1039.48    170.02 o 
   8   2 -29      392.04      622.43    149.12 o 
   5   2 -28     1770.18     2360.89    224.78 o 
   6   2 -28      521.72      941.99    169.05 o 
   7   2 -28      868.91     1099.10    173.08 o 
   8   2 -28     1685.96     2162.94    217.97 o 
   9   2 -28      850.87     1118.88    177.19 o 
  10   2 -28      764.84     1274.32    177.12 o 
   5   2 -27     1394.82     1862.27    205.35 o 
   6   2 -27       36.07      283.18    134.75 o 
   7   2 -27      530.44      822.90    156.59 o 
   8   2 -27      542.26      648.18    150.50 o 
   9   2 -27      139.23      306.52    141.79 o 
  10   2 -27      317.69      630.84    153.39 o 
  11   2 -27      565.47      777.12    166.31 o 
   5   1 -26      334.42      327.20    110.59 o 
   6   1 -26      508.67      530.42    122.43 o 
   5   2 -26     3362.18     3590.87    261.25 o 
   6   2 -26      834.91     1006.37    159.07 o 
   7   2 -26     1925.32     1871.53    188.65 o 
   8   2 -26      579.82      564.62    144.95 o 
   9   2 -26     1078.01     1381.32    181.36 o 
  10   2 -26      217.71      696.02    153.47 o 
  11   2 -26      722.60      748.45    165.31 o 
  12   2 -26      544.96      692.52    165.23 o 
   4   3 -26      424.30      487.19    181.70 o 
   5   1 -25     1636.65     1768.52    171.87 o 
   6   1 -25     2055.59     2071.66    194.17 o 
   7   1 -25      760.52      826.86    127.71 o 
   8   1 -25     1546.80     1688.16    155.71 o 
   5   2 -25     1531.25     1804.56    204.03 o 
   6   2 -25       56.84      141.48    126.34 o 
   7   2 -25      466.07      532.57    138.32 o 
   8   2 -25      445.25      452.56    137.60 o 
   9   2 -25      878.84     1184.32    167.77 o 
  10   2 -25      364.58      571.85    147.99 o 
  11   2 -25       94.84      426.02    142.84 o 
  12   2 -25      846.22     1031.75    174.56 o 
  13   2 -25      229.33      311.90    156.50 o 
   4   3 -25     1389.12     1569.21    228.20 o 
   5   3 -25     1517.14     1790.25    229.26 o 
   6   3 -25     1373.38     1603.14    226.54 o 
   5   1 -24      153.95      189.71     98.64 o 
   6   1 -24      536.49      527.94    118.51 o 
   7   1 -24      679.91      599.35    116.70 o 
   8   1 -24      968.66     1157.51    139.81 o 
   9   1 -24     1007.36     1340.65    149.90 o 
  10   1 -24      231.84      497.27    118.47 o 
  15   1 -24      184.20      110.64    119.58 o 
   5   2 -24     2003.52     2046.78    206.69 o 
   6   2 -24     2813.09     2785.16    244.39 o 
   7   2 -24     1984.37     1805.38    185.90 o 
   8   2 -24      442.10      489.55    140.59 o 
   9   2 -24     1089.71     1301.66    169.44 o 
  10   2 -24     1923.65     1997.50    191.00 o 
  11   2 -24     1487.12     1523.83    192.16 o 
  12   2 -24      822.99      841.66    163.64 o 
  13   2 -24      124.72      330.78    148.11 o 
  14   2 -24     1750.13     2038.45    146.20 o 
   4   3 -24      186.79      531.25    172.62 o 
   5   3 -24     1176.34     1478.57    203.72 o 
   6   3 -24       65.81      439.66    170.72 o 
   7   3 -24     1282.09     1390.40    202.98 o 
   8   3 -24      116.48      239.80    157.85 o 
   5   1 -23     1638.28     1735.94    168.23 o 
   6   1 -23       30.35      -28.31     89.69 o 
   7   1 -23     1424.31     1523.44    147.02 o 
   8   1 -23     4651.91     4617.53    268.19 o 
   9   1 -23     5160.85     4846.49    277.28 o 
  10   1 -23     1648.19     1796.66    165.59 o 
  11   1 -23      411.42      589.51    128.62 o 
  12   1 -23     1408.71     1575.46    173.83 o 
  13   1 -23      729.08     1270.09    144.22 o 
  14   1 -23       33.68       67.15    109.96 o 
  15   1 -23      144.33      285.55    116.52 o 
  16   1 -23      427.84      581.33    131.18 o 
   5   2 -23     1874.95     2366.57    210.97 o 
   6   2 -23      133.99      357.88    126.58 o 
   7   2 -23       80.61      167.33    121.05 o 
   8   2 -23      207.03      300.13    126.21 o 
   9   2 -23     1213.66     1425.65    171.65 o 
  10   2 -23      509.78      471.91    142.54 o 
  11   2 -23      406.78      560.65    150.02 o 
  12   2 -23      578.20      667.62    106.87 o 
  13   2 -23      134.16      194.93    102.74 o 
  14   2 -23      996.54     1117.50    120.71 o 
  15   2 -23      140.71      135.45     97.68 o 
   4   3 -23      713.26     1079.43    194.72 o 
   5   3 -23     4932.65     4885.59    331.62 o 
   6   3 -23     2446.99     2829.74    268.31 o 
   7   3 -23      224.96      230.97    153.85 o 
   8   3 -23       71.08      289.24    152.06 o 
   9   3 -23     1646.20     1484.52    212.68 o 
   4   0 -22       91.64       42.10     51.76 o 
   5   1 -22      191.19      203.04     91.78 o 
   6   1 -22        4.47       53.94     88.38 o 
   7   1 -22       93.82       56.38     90.52 o 
   8   1 -22     2242.08     2049.05    169.13 o 
   9   1 -22     3319.36     3226.48    213.94 o 
  10   1 -22      133.45      387.70    109.37 o 
  11   1 -22      621.14      828.13    136.00 o 
  12   1 -22     1233.74     1322.44    107.99 o 
  13   1 -22      251.86      402.46     87.35 o 
  14   1 -22       97.79      129.50     85.93 o 
  15   1 -22       68.84       36.87    106.26 o 
  16   1 -22      900.72      903.09    137.18 o 
  17   1 -22       31.06       51.16    112.95 o 
   5   2 -22     1838.05     2178.81    209.51 o 
   6   2 -22     1316.40     1674.43    185.65 o 
   7   2 -22     3269.50     2800.12    213.65 o 
   8   2 -22      583.03      758.12    143.36 o 
   9   2 -22      464.18      430.58    131.74 o 
  10   2 -22     1145.62     1374.94    179.85 o 
  11   2 -22      335.17      505.87    100.31 o 
  12   2 -22      434.49      465.51     99.38 o 
  13   2 -22      553.46      661.22    112.79 o 
  14   2 -22      183.79      343.99    102.41 o 
  15   2 -22      790.31     1043.81    143.72 o 
  16   2 -22      204.14      149.98    102.52 o 
   4   3 -22       10.65      147.92    150.37 o 
   5   3 -22      279.68      387.61    153.36 o 
   6   3 -22       74.27      159.09    146.11 o 
   7   3 -22     1467.26     1610.62    211.32 o 
   8   3 -22       84.15      246.30    146.81 o 
   9   3 -22      158.32      200.20    152.51 o 
  10   3 -22      256.80      630.56    175.36 o 
  11   3 -22      671.88      990.77    192.61 o 
   5   1 -21     1670.79     1857.85    161.52 o 
   6   1 -21     1477.76     1721.87    156.82 o 
   7   1 -21      153.08      244.75     93.74 o 
   8   1 -21     8246.43     7879.19    403.57 o 
   9   1 -21      963.84      920.93    132.68 o 
  10   1 -21     4551.91     4487.31    258.45 o 
  11   1 -21     1489.02     1642.89    112.34 o 
  12   1 -21     4029.31     4276.45    265.60 o 
  13   1 -21      117.41      289.39     85.06 o 
  14   1 -21      209.90      224.80     86.76 o 
  15   1 -21     1025.44     1188.54    156.18 o 
  16   1 -21      739.11      397.47     99.00 o 
  17   1 -21       42.22       75.67    115.42 o 
  18   1 -21      269.89      162.32    121.28 o 
   5   2 -21      827.08      875.73    151.28 o 
   6   2 -21     1943.68     2267.11    204.68 o 
   7   2 -21     1219.07     1137.45    157.70 o 
   8   2 -21      701.30      662.43    137.61 o 
   9   2 -21      760.17      855.11    145.76 o 
  10   2 -21      618.42      726.15    102.98 o 
  11   2 -21      336.15      325.59     90.75 o 
  12   2 -21      348.67      413.39     96.77 o 
  13   2 -21      655.38      787.51    243.03 o 
  14   2 -21      185.24      218.63    118.70 o 
  15   2 -21       15.92       53.73     96.11 o 
  16   2 -21      120.97       56.68    101.58 o 
  17   2 -21      128.32      -25.90    104.38 o 
   4   3 -21      438.80      423.87    158.10 o 
   5   3 -21      989.64     1284.59    193.14 o 
   6   3 -21     1123.06     1578.07    205.85 o 
   7   3 -21      937.29      853.16    174.82 o 
   8   3 -21      357.04      523.79    155.97 o 
   9   3 -21      918.61      907.92    179.45 o 
  10   3 -21      615.83      766.04    175.61 o 
  11   3 -21      166.16      242.98    109.88 o 
  12   3 -21      431.46      585.65    117.88 o 
   8   0 -20     5332.58     5604.88    272.28 o 
   5   1 -20       50.23       69.54     80.51 o 
   6   1 -20      411.01      474.45     99.92 o 
   7   1 -20      922.88     1086.93    128.91 o 
   8   1 -20     1210.89     1079.53    130.83 o 
   9   1 -20      815.02      994.34    131.99 o 
  10   1 -20      659.10      792.81    190.59 o 
  11   1 -20      326.74      408.67     79.07 o 
  12   1 -20     1054.47     1187.67    100.87 o 
  13   1 -20      143.65      174.00     78.31 o 
  14   1 -20      201.90      -11.86     80.27 o 
  15   1 -20      806.52      527.28    137.30 o 
  16   1 -20      612.10      341.46     97.45 o 
  17   1 -20      209.00       90.75    111.57 o 
  18   1 -20      124.14       84.47    116.76 o 
  19   1 -20       15.14       -6.10    115.48 o 
   5   2 -20     1833.73     2036.91    197.69 o 
   6   2 -20     3013.75     3118.51    233.79 o 
   7   2 -20     2881.67     2918.48    211.57 o 
   8   2 -20      247.42      323.35    122.22 o 
   9   2 -20     1233.19     1473.69    117.38 o 
  10   2 -20      444.90      616.21     95.44 o 
  11   2 -20     3752.53     3725.12    171.91 o 
  12   2 -20      471.45      559.34     96.66 o 
  13   2 -20      135.99      271.54     93.35 o 
  14   2 -20      344.00      347.81     97.20 o 
  15   2 -20      217.24      184.68    150.04 o 
  16   2 -20       31.07      -15.56     99.57 o 
  17   2 -20      252.25       93.91    106.10 o 
   4   3 -20      513.35      593.37    162.98 o 
   5   3 -20     1383.09     1542.18    201.13 o 
   6   3 -20      909.57     1059.92    182.88 o 
   7   3 -20     1274.90     1735.00    209.46 o 
   8   3 -20       88.21       -1.91    135.45 o 
   9   3 -20      203.48      199.54    148.72 o 
  10   3 -20      235.83      456.80    111.57 o 
  11   3 -20      593.90      813.25    229.39 o 
  12   3 -20      324.54      430.07    109.59 o 
  13   3 -20      389.58      345.39    112.76 o 
   4   0 -19     2278.77     2161.32    129.53 o 
  10   0 -19     1348.36     1354.06    128.97 o 
  12   0 -19     2602.20     2792.79    162.24 o 
   5   1 -19     1134.60     1381.13    132.76 o 
   6   1 -19    11358.03    10614.88    526.03 o 
   7   1 -19     1171.74     1221.54    130.15 o 
   8   1 -19     2958.09     2243.12    168.63 o 
   9   1 -19      176.95       71.73     84.27 o 
  10   1 -19      680.50      762.87     84.51 o 
  11   1 -19      352.63      398.05     78.34 o 
  12   1 -19      839.91     1002.71     96.25 o 
  13   1 -19     1104.46     1286.43    169.44 o 
  14   1 -19      420.81      371.62     86.92 o 
  15   1 -19      348.00      144.64     85.58 o 
  16   1 -19      286.70       82.38     90.12 o 
  17   1 -19       20.36      -11.33    112.33 o 
  18   1 -19      259.59      126.83    117.04 o 
  19   1 -19       36.34       73.42    119.99 o 
  20   1 -19      312.81      183.88    124.38 o 
   5   2 -19      418.53      609.00    129.74 o 
   6   2 -19      746.74      587.02    131.00 o 
   7   2 -19     1417.60     1708.13    167.74 o 
   8   2 -19       46.36      124.20     77.63 o 
   9   2 -19      401.10      454.63     89.10 o 
  10   2 -19     1156.91     1298.07    112.06 o 
  11   2 -19     1113.17     1422.22    129.40 o 
  12   2 -19       18.48       92.16    161.97 o 
  13   2 -19      652.78      462.26    126.53 o 
  14   2 -19      379.95      400.57     99.74 o 
  15   2 -19      510.56      499.72    140.94 o 
  16   2 -19      111.64      171.37    101.42 o 
  17   2 -19        8.24      -51.24     98.58 o 
  18   2 -19      154.15      108.10    106.23 o 
   4   3 -19      668.41      628.84    158.04 o 
   5   3 -19     1543.78     1841.00    211.32 o 
   6   3 -19      927.89      933.00    175.65 o 
   7   3 -19      687.05      833.56    165.61 o 
   8   3 -19      361.11      574.90    159.12 o 
   9   3 -19     1210.45     1439.11    165.29 o 
  10   3 -19      481.46      437.90    110.24 o 
  11   3 -19      719.92      625.75    117.96 o 
  12   3 -19      302.24      382.84    110.28 o 
  13   3 -19      208.31      331.74    112.75 o 
   4   0 -18    18339.50    16843.82    797.57 o 
   6   0 -18     5948.83     5390.81    258.63 o 
  10   0 -18     4908.58     4929.52    176.37 o 
  12   0 -18     9965.45     9662.75    407.35 o 
   5   1 -18      851.20      976.19    113.35 o 
   6   1 -18     1385.60     1435.99    142.97 o 
   7   1 -18     1066.98     1139.23    125.98 o 
   8   1 -18      877.09     1078.64    210.84 o 
   9   1 -18       27.61       34.91     62.62 o 
  10   1 -18     1638.91     1771.80    181.53 o 
  11   1 -18     2181.84     2007.65    142.84 o 
  12   1 -18     1410.51     1354.03    161.66 o 
  13   1 -18      176.25      120.25    114.47 o 
  14   1 -18     1140.76     1257.53    170.89 o 
  15   1 -18       40.93        4.70     82.18 o 
  16   1 -18      479.97      482.02     96.61 o 
  17   1 -18      260.69      401.55    119.36 o 
  18   1 -18      282.01      297.55    119.61 o 
  19   1 -18      531.92      510.05    129.45 o 
  20   1 -18      430.88      330.92    130.79 o 
   5   2 -18     1360.88     1424.14    167.99 o 
   6   2 -18     1798.31     2319.90    196.83 o 
   7   2 -18     3249.01     2968.69    146.74 o 
   8   2 -18     6606.20     6040.98    225.83 o 
   9   2 -18       59.75      171.51     79.06 o 
  10   2 -18     3256.12     2802.28    192.40 o 
  11   2 -18      382.55      629.55     96.22 o 
  12   2 -18      763.46      646.03    383.05 o 
  13   2 -18      654.69      645.93    229.96 o 
  14   2 -18      433.06      380.90     96.79 o 
  15   2 -18      729.94      732.92    175.23 o 
  16   2 -18      323.11      194.34    102.41 o 
  17   2 -18       30.89       56.14    100.55 o 
  18   2 -18       52.73     -143.57    102.28 o 
   4   3 -18      493.11      501.89    149.39 o 
   5   3 -18     1827.93     1610.27    199.16 o 
   6   3 -18      741.77      693.32    163.47 o 
   7   3 -18      238.63      230.30    138.79 o 
   8   3 -18      337.85      420.64    103.76 o 
   9   3 -18     1203.05     1267.01    128.57 o 
  10   3 -18      209.70      345.79    104.44 o 
  11   3 -18      142.47      249.01    127.87 o 
  12   3 -18       40.09      150.04    121.70 o 
  13   3 -18      484.02      435.82    193.63 o 
  14   3 -18      351.51      310.99    203.81 o 
   2   4 -18     1475.23     1470.50    215.55 o 
   3   4 -18      240.68      302.16    169.81 o 
   4   0 -17     2060.11     2138.01    135.02 o 
   6   0 -17      157.92      414.53     65.11 o 
  10   0 -17     1682.11     1642.10     93.60 o 
  14   0 -17     1587.85     1249.88    115.25 o 
   5   1 -17     2829.74     2615.02    176.84 o 
   6   1 -17     8426.56     8086.08    412.15 o 
   7   1 -17     1070.62     1253.43     90.94 o 
   8   1 -17     4475.82     4248.50    165.99 o 
   9   1 -17      381.37      411.52     68.61 o 
  10   1 -17     4296.40     2489.67    168.56 o 
  11   1 -17     3463.41     3457.42    221.47 o 
  12   1 -17      971.81     1085.12    187.53 o 
  13   1 -17      577.54      471.02    110.83 o 
  14   1 -17     1954.60     1998.67    123.88 o 
  15   1 -17       74.41      109.95     85.02 o 
  16   1 -17      253.08      158.21    181.77 o 
  17   1 -17      384.43      386.73    119.09 o 
  18   1 -17     1061.71      815.15    135.85 o 
  19   1 -17      673.50      403.63    127.08 o 
  20   1 -17       60.83       -3.45    117.76 o 
  21   1 -17       26.13     -221.59    118.31 o 
   5   2 -17       97.47      264.57    105.70 o 
   6   2 -17      271.70      261.71     76.65 o 
   7   2 -17     2131.37     2321.56    128.50 o 
   8   2 -17     1845.43     1943.32    120.95 o 
   9   2 -17      473.66      689.07     92.24 o 
  10   2 -17      159.75      164.37     80.34 o 
  11   2 -17      863.86      719.81    311.55 o 
  12   2 -17      204.66      112.53     99.71 o 
  13   2 -17      484.05      434.79    213.76 o 
  14   2 -17      605.52      560.64    141.73 o 
  15   2 -17     1120.77     1213.93    190.12 o 
  16   2 -17      135.03       95.67     98.05 o 
  17   2 -17      300.07      250.43    103.45 o 
  18   2 -17       23.06       53.83    107.31 o 
  19   2 -17      330.58     -121.24    105.57 o 
   4   3 -17      739.89     1032.13    169.71 o 
   5   3 -17      758.25      910.92    162.75 o 
   6   3 -17      168.52      330.64    139.59 o 
   7   3 -17     3784.89     3684.55    249.66 o 
   8   3 -17     1526.63     1525.22    130.82 o 
   9   3 -17      270.56      322.17    101.18 o 
  10   3 -17      138.63      261.34    100.66 o 
  11   3 -17      478.60      597.11    169.23 o 
  12   3 -17      524.96      532.77    112.30 o 
  13   3 -17       92.42      213.58    107.55 o 
  14   3 -17      184.10      179.76    150.63 o 
  15   3 -17      630.66      662.04    278.17 o 
   2   4 -17      380.82      662.22    177.61 o 
   3   4 -17     1345.44     1206.47    202.13 o 
   4   4 -17       35.14      334.08    167.15 o 
   5   4 -17      734.06      846.66    181.25 o 
   4   0 -16    46138.85    47993.31   2146.03 o 
   6   0 -16     1067.84     1115.26     91.81 o 
  10   0 -16     2171.15     2085.92     99.82 o 
  14   0 -16      395.30      669.15     95.06 o 
   5   1 -16     3035.29     2840.09    189.09 o 
   6   1 -16      842.14      843.68     73.32 o 
   7   1 -16      299.50      398.39     60.21 o 
   8   1 -16      972.39     1098.04     94.06 o 
   9   1 -16      260.75       79.97     61.44 o 
  10   1 -16     3680.27     3291.75    218.76 o 
  11   1 -16       60.28       64.01     94.78 o 
  12   1 -16      881.74     1011.06     93.71 o 
  13   1 -16      858.96      762.55     92.58 o 
  14   1 -16     1858.17     1623.97    116.82 o 
  15   1 -16      122.46       76.21     84.59 o 
  16   1 -16      107.32      -21.14     88.14 o 
  17   1 -16      203.63       65.25    112.35 o 
  19   1 -16      204.65      210.12    123.98 o 
  20   1 -16       87.93      133.26    121.07 o 
  21   1 -16       63.79       -8.96    121.63 o 
   5   2 -16     2289.53     2349.60    195.02 o 
   6   2 -16     1726.29     1908.54    118.85 o 
   7   2 -16     1886.95     1877.06    125.74 o 
   8   2 -16     5189.01     4964.72    196.78 o 
   9   2 -16     2383.35     2178.92    216.68 o 
  10   2 -16      571.38      404.34    236.08 o 
  11   2 -16      555.51      487.22     89.78 o 
  12   2 -16      474.75      502.41    183.66 o 
  13   2 -16       87.69      236.25     90.54 o 
  14   2 -16       24.91      -71.12     87.50 o 
  15   2 -16      417.97      333.89    100.05 o 
  16   2 -16      191.00       74.19     97.59 o 
  17   2 -16       96.94      250.11    105.20 o 
  18   2 -16       41.91      -66.14    158.63 o 
  19   2 -16       50.15      -72.24    201.39 o 
   4   3 -16       68.20       54.00    126.96 o 
   5   3 -16     1885.15     1896.20    209.46 o 
   6   3 -16       77.44       69.65    121.31 o 
   7   3 -16      260.35      312.99     92.62 o 
   8   3 -16      107.39       51.44     88.66 o 
   9   3 -16      691.14      942.84    116.43 o 
  10   3 -16       98.62      126.86     95.90 o 
  11   3 -16      212.56      329.04    102.56 o 
  12   3 -16      381.40      361.54    326.09 o 
  13   3 -16      682.80      604.30    240.22 o 
  14   3 -16       17.35       97.59    109.49 o 
  15   3 -16       99.87      166.53    111.54 o 
   2   4 -16     2736.16     2508.09    246.34 o 
   3   4 -16      238.45      325.72    157.33 o 
   4   4 -16      375.77      536.68    168.72 o 
   5   4 -16      382.07      707.45    174.21 o 
   6   4 -16      982.53     1036.47    195.77 o 
   4   0 -15     2167.17     2134.34    128.40 o 
   6   0 -15       85.59      309.75     58.35 o 
   8   0 -15     3082.38     2757.69    146.76 o 
  10   0 -15      338.54      444.37     56.25 o 
  12   0 -15     2332.54     2227.06    130.02 o 
  14   0 -15     2770.26     3330.98    178.70 o 
  16   0 -15     1223.39     1522.01    127.86 o 
   5   1 -15     1270.14     1201.50    112.75 o 
   6   1 -15    10755.13    10907.98    343.71 o 
   7   1 -15     1007.69      943.22     74.11 o 
   8   1 -15      631.59      695.96    261.92 o 
   9   1 -15      555.24      444.39    119.88 o 
  10   1 -15    11729.43    11815.55    570.84 o 
  11   1 -15      233.26      261.50     95.82 o 
  12   1 -15      155.27       87.68     70.10 o 
  13   1 -15      220.95       97.96     74.97 o 
  14   1 -15     2556.99     2155.32    129.42 o 
  15   1 -15      254.93      415.43    209.72 o 
  16   1 -15        4.62     -134.27    122.46 o 
  17   1 -15      343.92      487.35    118.35 o 
  18   1 -15      441.27      492.78    121.89 o 
  19   1 -15      211.66      397.76    123.04 o 
  20   1 -15        1.06      -35.92    116.71 o 
  21   1 -15       33.13       35.59    117.46 o 
  22   1 -15       25.22      -14.18    127.62 o 
   5   2 -15      993.48      967.63    109.62 o 
   6   2 -15      336.74      214.56     71.30 o 
   7   2 -15     1121.05     1338.09    168.04 o 
   8   2 -15     2224.84     2059.20    121.79 o 
   9   2 -15      879.83      672.75     90.84 o 
  10   2 -15     1130.58     1068.11    102.90 o 
  11   2 -15     1646.32     1527.18    180.12 o 
  12   2 -15      360.80      427.81     90.49 o 
  13   2 -15       36.35      100.54     85.79 o 
  14   2 -15      183.00      158.08     90.67 o 
  15   2 -15      182.35      180.33     97.97 o 
  16   2 -15      358.11      299.31    102.33 o 
  17   2 -15       49.97      -33.23    100.38 o 
  18   2 -15      107.27       51.45    103.37 o 
  19   2 -15      117.84      -43.59    128.97 o 
  20   2 -15      313.36      261.81    138.52 o 
   4   3 -15     3354.41     3047.73    240.17 o 
   5   3 -15     1952.80     1862.96    199.14 o 
   6   3 -15     1408.50     1405.38    123.74 o 
   7   3 -15      678.07      661.58    130.88 o 
   8   3 -15     1209.71     1404.49    123.58 o 
   9   3 -15      362.46      322.55     97.79 o 
  10   3 -15      108.52       87.91     95.40 o 
  11   3 -15     1240.11      893.30    217.03 o 
  12   3 -15      535.06      415.28    107.21 o 
  13   3 -15      379.53      571.92    116.93 o 
  14   3 -15      578.05      316.90    126.73 o 
  15   3 -15      563.05      666.57    123.93 o 
  16   3 -15      416.24      406.44    195.86 o 
   2   4 -15      232.71      405.75    160.48 o 
   3   4 -15      837.60      768.29    179.58 o 
   4   4 -15       28.87      257.95    158.54 o 
   5   4 -15     1242.57      983.84    187.44 o 
   6   4 -15      349.35      492.92    163.78 o 
   7   4 -15      313.75      602.96    176.66 o 
   8   4 -15       69.19      183.64    166.60 o 
   4   0 -14    26927.13    26802.00   1230.12 o 
   6   0 -14       89.65      132.18     48.12 o 
   8   0 -14    15042.85    13862.76   1572.49 o 
  10   0 -14     1784.53     1685.87    137.78 o 
  14   0 -14      806.45     1166.52    107.97 o 
  16   0 -14     3123.50     3258.02    187.61 o 
  18   0 -14      632.01      802.61    109.14 o 
   5   1 -14      333.18      353.50     53.68 o 
   6   1 -14     2650.19     2360.83    108.07 o 
   7   1 -14      223.32      248.54     77.10 o 
   8   1 -14      141.87      129.74     54.12 o 
   9   1 -14     1121.25     1279.80     86.65 o 
  10   1 -14     1783.47     1530.08     94.77 o 
  11   1 -14     1841.28     1786.49    108.46 o 
  12   1 -14      375.78      343.74    145.36 o 
  13   1 -14      205.20      292.02     78.33 o 
  14   1 -14     1834.77     1714.41    119.14 o 
  15   1 -14      131.58       55.63     79.58 o 
  16   1 -14      231.22      465.71    112.91 o 
  17   1 -14     1784.19     1675.24    152.34 o 
  18   1 -14      364.60      203.43    113.77 o 
  19   1 -14      128.64      343.95    117.27 o 
  20   1 -14      112.38      182.32    116.77 o 
  21   1 -14      283.45      161.38    121.34 o 
  22   1 -14       89.32      109.84    118.72 o 
   5   2 -14     4631.91     4961.88    190.58 o 
   6   2 -14     1714.26     1659.76    111.31 o 
   7   2 -14     2532.44     2392.28    237.52 o 
   8   2 -14     1037.95     1052.39    233.18 o 
   9   2 -14     2623.47     2164.48    189.80 o 
  10   2 -14       82.92       32.09     77.13 o 
  11   2 -14     2303.07     2255.58    130.16 o 
  12   2 -14     1783.43     1848.80    126.28 o 
  13   2 -14      767.74     1061.46    159.91 o 
  14   2 -14      580.06      496.20    190.37 o 
  15   2 -14     1010.61      869.50    114.74 o 
  16   2 -14     1010.69      769.03    112.78 o 
  17   2 -14      122.18       71.32     99.77 o 
  18   2 -14      117.44       22.67    178.42 o 
  19   2 -14       54.38      -35.53    139.95 o 
  20   2 -14      152.98      232.06    134.03 o 
   4   3 -14       87.59      136.00    118.55 o 
   5   3 -14     2624.03     2349.85    144.73 o 
   6   3 -14     2098.42     2276.19    201.03 o 
   7   3 -14      190.39      118.72     87.29 o 
   8   3 -14      712.52      803.57    106.89 o 
   9   3 -14     2014.89     2048.94    143.89 o 
  10   3 -14      246.05      112.33     95.31 o 
  11   3 -14      299.18      238.28    138.37 o 
  12   3 -14      367.02      419.25    137.00 o 
  13   3 -14      600.37      519.61    249.18 o 
  14   3 -14       68.79      146.31    196.47 o 
  15   3 -14      189.82      235.10    113.79 o 
  16   3 -14      315.36      285.33    119.92 o 
   2   4 -14     1255.61     1419.94    206.21 o 
   3   4 -14       90.62       65.92    144.65 o 
   4   4 -14      383.51      599.80    172.36 o 
   5   4 -14      357.94      436.70    158.58 o 
   6   4 -14     1397.45     1597.71    214.77 o 
   7   4 -14      438.22      340.12    114.07 o 
   8   4 -14      309.55      431.81    120.45 o 
   4   0 -13     3375.54     3789.74    196.14 o 
   6   0 -13     2565.03     2057.70     89.77 o 
   8   0 -13     5395.91     4995.16    248.15 o 
  10   0 -13      214.72      175.93     61.85 o 
  12   0 -13     2396.41     2301.95    140.79 o 
  14   0 -13      557.40      564.61     83.96 o 
  16   0 -13     3126.71     3256.05    175.27 o 
  18   0 -13      747.46     1028.28    114.71 o 
   5   1 -13     1088.85     1313.65     79.03 o 
   6   1 -13    26849.51    27936.06    841.95 o 
   7   1 -13     4933.28     4653.44    251.29 o 
   8   1 -13     1256.20     1169.50     79.89 o 
   9   1 -13     1174.20     1279.65     86.55 o 
  10   1 -13     3900.34     3641.23    147.65 o 
  11   1 -13      971.53     1267.29    204.52 o 
  12   1 -13      142.30      135.75     86.50 o 
  13   1 -13      202.30      205.88     73.34 o 
  14   1 -13     2504.42     2450.98    132.49 o 
  15   1 -13      364.50      569.60     89.15 o 
  16   1 -13        3.00       40.05     97.70 o 
  17   1 -13       67.37      -55.86    100.11 o 
  18   1 -13      152.71      197.65    110.31 o 
  19   1 -13       10.29     -121.85    104.32 o 
  20   1 -13       83.68      198.46    118.12 o 
  21   1 -13       70.08      -27.33    112.14 o 
  22   1 -13       18.49      -52.54    119.80 o 
   5   2 -13      100.39      154.20     83.94 o 
   6   2 -13      778.01      738.10     82.62 o 
   7   2 -13     3251.81     3072.84    207.63 o 
   8   2 -13      656.70      686.61     84.14 o 
   9   2 -13      553.23      628.28    210.08 o 
  10   2 -13      565.42      603.91     88.20 o 
  11   2 -13      303.41      301.11    108.60 o 
  12   2 -13     1636.15     1648.97    122.16 o 
  13   2 -13      183.51      166.19    103.37 o 
  14   2 -13      880.96     1064.92    112.68 o 
  15   2 -13      511.27      365.57    101.64 o 
  16   2 -13      514.05      507.60    107.48 o 
  17   2 -13       85.99      194.55    104.01 o 
  18   2 -13      257.82      174.79    116.19 o 
  19   2 -13      237.20       47.64    194.28 o 
  20   2 -13      301.13      162.89    132.86 o 
   4   3 -13     2926.79     2724.80    152.76 o 
   5   3 -13     1771.21     1920.86    132.57 o 
   6   3 -13      878.50      979.29    107.50 o 
   7   3 -13     2787.82     2574.14    192.74 o 
   8   3 -13     1046.03     1046.54    114.04 o 
   9   3 -13     1448.00     1602.04    197.28 o 
  10   3 -13      130.30      115.90     93.62 o 
  11   3 -13     1436.59     1527.65    208.05 o 
  12   3 -13      462.56      590.16    151.85 o 
  13   3 -13      526.07      411.22    109.98 o 
  14   3 -13       10.42      208.52    109.19 o 
  15   3 -13       58.59       60.33    110.76 o 
  16   3 -13       33.89      -24.30    118.97 o 
  17   3 -13       48.50       96.11    194.53 o 
   2   4 -13      207.37      318.65    153.71 o 
   3   4 -13     1064.79     1022.59    181.48 o 
   4   4 -13       40.14      261.05    156.23 o 
   5   4 -13      497.25      453.43    162.59 o 
   6   4 -13       41.53      285.78    109.23 o 
   7   4 -13     1490.65     1440.92    140.45 o 
   8   4 -13      105.22      250.05    113.24 o 
   9   4 -13      256.62      314.84    117.61 o 
   4   0 -12     7655.10     7299.21    342.18 o 
   6   0 -12     5979.30     5275.37    170.59 o 
   8   0 -12    15647.50    15832.53    712.68 o 
  10   0 -12      246.45      281.45     61.98 o 
  12   0 -12     2780.56     2855.31    154.61 o 
  14   0 -12     3313.31     3242.99    176.92 o 
  16   0 -12      929.53     1121.89    110.22 o 
  18   0 -12      424.78      413.25     99.77 o 
  20   0 -12      810.69      784.23    120.69 o 
   4   1 -12     2167.53     2220.53    129.19 o 
   5   1 -12      798.31      857.76     63.75 o 
   6   1 -12     1345.08     1226.06     78.17 o 
   7   1 -12     1824.86     1748.75     93.06 o 
   8   1 -12      835.23     1159.53    132.38 o 
   9   1 -12     2095.18     2179.62    171.77 o 
  10   1 -12     2255.28     2305.77    149.73 o 
  11   1 -12       12.17       23.85     60.43 o 
  12   1 -12     1920.91     1985.41    181.67 o 
  13   1 -12      307.68      248.43     71.92 o 
  14   1 -12     1283.83     1287.40    102.28 o 
  15   1 -12       59.00      100.03     81.92 o 
  16   1 -12       65.74       59.30     94.36 o 
  17   1 -12       17.55      199.04     99.58 o 
  18   1 -12      794.00     1003.85    133.48 o 
  19   1 -12       10.81     -203.95    101.98 o 
  20   1 -12       37.08       33.27    114.38 o 
  21   1 -12        5.95      -39.40    116.42 o 
  22   1 -12       30.33       30.16    120.64 o 
  23   1 -12       38.72       32.27    126.12 o 
   5   2 -12     2805.21     2074.95    272.76 o 
   6   2 -12     1794.49     1838.71    169.85 o 
   7   2 -12     2454.56     2141.18    174.57 o 
   8   2 -12     3099.55     2983.50    206.86 o 
   9   2 -12     1887.88     1938.71    115.94 o 
  10   2 -12      710.40      625.04     88.34 o 
  11   2 -12     1782.51     1885.27    126.05 o 
  12   2 -12     2373.23     2295.28    137.63 o 
  13   2 -12     1971.41     2213.68    137.38 o 
  14   2 -12      611.59      761.25    175.54 o 
  15   2 -12      250.77      229.86    109.06 o 
  16   2 -12       34.96        0.81    111.90 o 
  17   2 -12      316.43      422.04    107.87 o 
  18   2 -12       64.14      -68.69    210.98 o 
  19   2 -12      501.28      472.61    137.08 o 
  20   2 -12      300.22       53.56    130.09 o 
  21   2 -12       90.69       60.88    126.10 o 
   4   3 -12     1283.10     1297.44    112.91 o 
   5   3 -12     2083.89     2085.57    138.13 o 
   6   3 -12       60.03      194.47     83.06 o 
   7   3 -12     3728.27     3573.94    274.26 o 
   8   3 -12      743.69      694.40    140.99 o 
   9   3 -12      556.46      467.68     98.80 o 
  10   3 -12      151.48      238.22     95.77 o 
  11   3 -12      206.25      167.73     95.84 o 
  12   3 -12      654.98      562.35    136.23 o 
  13   3 -12      693.06      717.14    116.15 o 
  14   3 -12      124.54       55.23    105.57 o 
  15   3 -12      463.32      501.98    256.67 o 
  16   3 -12      185.11      171.78    166.73 o 
  17   3 -12       52.60      -12.35    116.93 o 
   2   4 -12     1638.55     1889.20    216.95 o 
   3   4 -12      896.52      838.41    177.15 o 
   4   4 -12     1154.91     1475.73    209.15 o 
   5   4 -12      674.23      784.10    175.84 o 
   6   4 -12     1797.76     1694.33    156.70 o 
   7   4 -12      860.08      874.05    237.03 o 
   8   4 -12      482.86      627.09    118.55 o 
   9   4 -12      482.66      478.17    119.57 o 
  10   4 -12      719.30      774.81    212.82 o 
   4   0 -11     3606.84     3603.93    179.19 o 
   6   0 -11     1201.07     1399.41     96.33 o 
   8   0 -11     6272.92     6926.70    575.09 o 
  10   0 -11      526.68      644.26     64.33 o 
  14   0 -11     1669.95     1973.80    132.55 o 
  16   0 -11     1537.47     1486.23    130.14 o 
  18   0 -11      666.79      733.53    110.17 o 
  20   0 -11      212.24      184.70    104.00 o 
   4   1 -11     3887.47     3872.17    180.74 o 
   5   1 -11     8535.00     8647.72    422.99 o 
   6   1 -11     1337.65     1249.18     75.32 o 
   7   1 -11     1850.60     1880.35    159.00 o 
   8   1 -11     7897.75     8126.49    265.67 o 
   9   1 -11     2707.04     2613.64    119.10 o 
  10   1 -11     6156.03     6103.22    213.32 o 
  11   1 -11        8.30      -15.69     55.94 o 
  12   1 -11     3041.84     3294.57    144.29 o 
  13   1 -11     2481.03     2533.41    164.69 o 
  14   1 -11      555.62      729.48     85.73 o 
  15   1 -11      324.98      564.52    156.67 o 
  16   1 -11      483.55      659.96    113.05 o 
  17   1 -11       20.40      -33.44     96.14 o 
  18   1 -11      631.98      777.17    125.96 o 
  19   1 -11      170.19      120.19    109.15 o 
  20   1 -11      466.94      598.35    126.39 o 
  21   1 -11       52.63      -36.99    113.46 o 
  22   1 -11        8.38       20.68    120.07 o 
  23   1 -11      109.44      256.55    130.99 o 
   4   2 -11      933.35      590.50     88.87 o 
   5   2 -11      462.28      385.50    117.44 o 
   6   2 -11      623.15      454.02     68.06 o 
   7   2 -11      548.18      598.06     76.79 o 
   8   2 -11     1610.53     1609.21    108.13 o 
   9   2 -11      823.93      734.44     87.49 o 
  10   2 -11      490.95      574.01     84.56 o 
  11   2 -11      982.80      976.61    105.45 o 
  12   2 -11     2368.88     2038.85    130.79 o 
  13   2 -11      860.64      892.77    103.89 o 
  14   2 -11      195.81      234.06     91.99 o 
  15   2 -11      302.47      313.43     96.51 o 
  16   2 -11      513.74      655.36    106.81 o 
  17   2 -11       78.37     -104.46     96.51 o 
  18   2 -11      211.34       28.54    103.86 o 
  19   2 -11      441.44      485.63    136.06 o 
  20   2 -11       14.44       35.78    125.89 o 
  21   2 -11      202.31       63.41    128.30 o 
   3   3 -11     2101.84     2464.72    184.11 o 
   4   3 -11     1660.32     1845.94    136.84 o 
   5   3 -11     5237.14     5098.63    206.38 o 
   6   3 -11     2161.49     2150.93    132.78 o 
   7   3 -11     1209.53     1045.47    237.86 o 
   8   3 -11      892.31      779.01    198.55 o 
   9   3 -11     1174.17     1033.12    115.29 o 
  10   3 -11     1595.27     1256.38    159.33 o 
  11   3 -11      294.97      385.01     99.68 o 
  12   3 -11      440.73      314.46    101.93 o 
  13   3 -11      682.81      719.39    117.08 o 
  14   3 -11      826.03      584.82    131.62 o 
  15   3 -11      157.37       72.96    109.42 o 
  16   3 -11       55.82       37.75    111.99 o 
  17   3 -11      993.16      880.29    136.99 o 
   1   4 -11      821.29      917.18    177.17 o 
   2   4 -11      138.81      280.48    147.99 o 
   3   4 -11     2353.47     2454.34    246.75 o 
   4   4 -11      481.04      687.13    172.81 o 
   5   4 -11      602.44      821.72    120.22 o 
   6   4 -11       71.86      181.88    104.72 o 
   7   4 -11     1569.61     1550.86    143.41 o 
   8   4 -11      376.31      449.22    114.64 o 
   9   4 -11      137.01      317.88    110.77 o 
  10   4 -11      217.48       92.89    112.78 o 
   6   0 -10    15365.27    15211.73    689.46 o 
   8   0 -10     6428.33     6690.11    279.30 o 
  10   0 -10    14716.27    14401.05    594.34 o 
  12   0 -10     1648.60     1754.93    121.49 o 
  14   0 -10      960.12     1066.21     99.76 o 
  16   0 -10      723.95      882.45    103.39 o 
  18   0 -10      336.33      255.38     98.08 o 
  20   0 -10      378.49      753.80    120.43 o 
   3   1 -10     1682.24     1893.27    118.79 o 
   4   1 -10     1532.77     1249.40     97.53 o 
   5   1 -10      641.71      604.75     54.79 o 
   6   1 -10      153.05      214.97     43.86 o 
   7   1 -10      575.39      762.39    145.17 o 
   8   1 -10     1660.04     1510.09    120.89 o 
   9   1 -10      505.55      531.02     62.63 o 
  10   1 -10      968.92     1066.34     78.73 o 
  11   1 -10      188.91      224.99     59.24 o 
  12   1 -10     2557.22     2507.15     88.33 o 
  13   1 -10      370.31      378.28     44.49 o 
  14   1 -10      861.98     1004.99    120.99 o 
  15   1 -10       95.38      179.63     91.96 o 
  16   1 -10     1887.97     2227.85    165.46 o 
  17   1 -10      518.41      688.63    117.86 o 
  18   1 -10      632.12      531.15    121.99 o 
  19   1 -10        8.21      116.51    111.32 o 
  20   1 -10      510.31      505.92    129.86 o 
  21   1 -10       35.62      164.57    123.32 o 
  22   1 -10       88.34       15.25    123.69 o 
  23   1 -10      230.15      326.05    131.77 o 
   2   2 -10    10735.40    11013.15    469.37 o 
   3   2 -10     6420.95     5519.05    286.17 o 
   4   2 -10     5754.85     5681.66    314.43 o 
   5   2 -10     5882.67     5798.65    327.99 o 
   6   2 -10     3786.42     3463.63    345.46 o 
   7   2 -10     5900.70     5815.47    210.66 o 
   8   2 -10      955.92     1082.51     91.84 o 
   9   2 -10     4773.10     5066.10    193.34 o 
  10   2 -10     3212.49     3406.68    154.18 o 
  11   2 -10     1846.75     1812.69    122.96 o 
  12   2 -10     1021.81      848.31     99.82 o 
  13   2 -10      535.60      642.88    168.06 o 
  14   2 -10      289.28      114.70     87.32 o 
  15   2 -10     2449.89     2434.37    258.48 o 
  16   2 -10      525.37      411.82    100.19 o 
  17   2 -10      160.25      213.52    189.75 o 
  18   2 -10      122.77      107.00    101.73 o 
  19   2 -10      149.14      106.06    122.60 o 
  20   2 -10       10.70      -25.05    121.70 o 
  21   2 -10       33.13      106.78    127.30 o 
   3   3 -10     2390.06     2614.75    169.10 o 
   4   3 -10      861.85     1003.32    103.44 o 
   5   3 -10     2529.41     2397.78    139.36 o 
   6   3 -10      124.16      116.50     80.50 o 
   7   3 -10      988.65      994.18    107.58 o 
   8   3 -10      202.73      176.78     86.23 o 
   9   3 -10      580.18      746.82    104.60 o 
  10   3 -10      930.78      964.77    113.83 o 
  11   3 -10     2061.42     1907.85    142.36 o 
  12   3 -10      184.46      213.77     97.98 o 
  13   3 -10      230.77      252.26    103.92 o 
  14   3 -10      472.01      565.39    117.02 o 
  15   3 -10      249.20      179.31    112.73 o 
  16   3 -10      354.68      309.59    117.62 o 
  17   3 -10      118.37       24.44    116.36 o 
  18   3 -10      191.78      161.19    122.85 o 
   1   4 -10     1158.75     1238.04    188.32 o 
   2   4 -10     1812.35     1552.72    204.52 o 
   3   4 -10     1676.98     1697.48    214.82 o 
   4   4 -10     3130.79     2937.02    251.28 o 
   5   4 -10      579.64      577.23    112.05 o 
   6   4 -10     1177.10     1209.14    129.81 o 
   7   4 -10     1131.86     1312.32    182.26 o 
   8   4 -10      902.95      929.65    125.73 o 
   9   4 -10      863.34      865.39    125.68 o 
  10   4 -10      874.15      659.82    314.61 o 
  11   4 -10      478.08      366.33    122.47 o 
   4   0  -9     3699.32     4943.19    514.62 o 
   6   0  -9     3748.96     3764.61    125.76 o 
   8   0  -9       38.62      294.36    168.80 o 
  10   0  -9     5969.37     5357.49    240.74 o 
  12   0  -9     3823.87     3486.68    187.58 o 
  14   0  -9     1686.30     1630.37    127.72 o 
  16   0  -9      417.13      773.38     99.34 o 
  18   0  -9      320.57      359.06     98.00 o 
  20   0  -9      152.62      121.67    103.22 o 
  22   0  -9      992.25      914.04    136.98 o 
   2   1  -9     4098.82     4160.74    196.00 o 
   3   1  -9     4023.20     3917.96    179.66 o 
   4   1  -9    17370.90    17295.59    787.21 o 
   5   1  -9     1822.33     1663.37     80.64 o 
   6   1  -9     5495.86     5554.75    189.84 o 
   7   1  -9      246.54      246.93     46.90 o 
   8   1  -9     4346.29     3941.01    148.27 o 
   9   1  -9     5231.35     5243.53    186.83 o 
  10   1  -9       23.99        1.02     47.71 o 
  11   1  -9     2409.54     2474.70     85.27 o 
  12   1  -9     2428.98     2255.74     84.69 o 
  13   1  -9       54.53       91.38     49.60 o 
  14   1  -9     1120.33     1504.61     75.08 o 
  15   1  -9      261.75      371.90     55.91 o 
  16   1  -9     1921.23     1986.34    160.82 o 
  17   1  -9      543.39      608.15    118.54 o 
  18   1  -9       80.88       70.96    105.72 o 
  19   1  -9      353.85      330.34    121.35 o 
  20   1  -9      237.06       73.15    118.50 o 
  21   1  -9      450.69      613.34    135.68 o 
  22   1  -9      146.48       72.77    128.51 o 
  23   1  -9       68.00       48.27    126.81 o 
   2   2  -9      163.73      223.99     74.41 o 
   3   2  -9     2761.06     2860.07    165.03 o 
   4   2  -9      214.06      210.56     55.66 o 
   5   2  -9     8522.83     9283.73    468.29 o 
   6   2  -9     3162.31     2791.73    126.40 o 
   7   2  -9      348.42      309.49     57.55 o 
   8   2  -9      648.11      507.43     72.66 o 
   9   2  -9     3557.98     3556.75    156.08 o 
  10   2  -9      347.76      337.49     77.58 o 
  11   2  -9      194.56      151.84     77.97 o 
  12   2  -9      336.83      371.03     83.55 o 
  13   2  -9      368.60      269.60     85.24 o 
  14   2  -9      609.25      771.05    115.04 o 
  15   2  -9      170.07      113.77     87.46 o 
  16   2  -9      458.34      354.18     97.21 o 
  17   2  -9     1346.48      988.29    118.62 o 
  18   2  -9      209.80      332.27    126.57 o 
  19   2  -9      200.36      213.84    125.61 o 
  20   2  -9      101.72      145.67    128.34 o 
  21   2  -9       62.34      175.93    133.45 o 
  22   2  -9      192.25      122.19    131.22 o 
   2   3  -9     4033.16     3853.96    223.80 o 
   3   3  -9     1303.60     1443.79    109.23 o 
   4   3  -9     1826.54     1862.48    123.60 o 
   5   3  -9     3523.66     3309.11    160.39 o 
   6   3  -9     2171.45     1978.16    185.94 o 
   7   3  -9      444.73      376.65     99.26 o 
   8   3  -9      461.49      230.05     88.81 o 
   9   3  -9     4790.78     4714.88    427.45 o 
  10   3  -9     1030.45     1027.72    113.80 o 
  11   3  -9     1233.31     1439.76    127.86 o 
  12   3  -9       73.08      143.96     97.39 o 
  13   3  -9     1651.00     1791.24    144.80 o 
  14   3  -9      587.28      583.05    120.08 o 
  15   3  -9       68.56      118.64    106.98 o 
  16   3  -9       40.28       32.40    110.48 o 
  17   3  -9      602.48      606.56    129.05 o 
  18   3  -9       29.27     -128.77    116.21 o 
   1   4  -9     1391.42     1235.57    185.19 o 
   2   4  -9       30.13       54.12    134.95 o 
   3   4  -9     2099.48     1953.21    224.00 o 
   4   4  -9      162.31      472.26    104.53 o 
   5   4  -9      843.51     1026.80    123.51 o 
   6   4  -9      597.27      631.10    113.67 o 
   7   4  -9      863.63      936.92    123.47 o 
   8   4  -9      287.59      304.87    109.82 o 
   9   4  -9     1037.28      772.01    124.13 o 
  10   4  -9      236.06      287.36    178.57 o 
  11   4  -9      416.00      404.28    121.06 o 
   4   0  -8      674.18      893.47     67.65 o 
   6   0  -8    29517.26    30453.58    914.22 o 
   8   0  -8     5033.18     5679.92    246.81 o 
  10   0  -8    11281.40    10979.02    460.23 o 
  12   0  -8     1063.70     1083.62     89.88 o 
  14   0  -8     4594.20     5047.69    243.38 o 
  16   0  -8       57.15      111.01     77.67 o 
  18   0  -8      535.56      650.71    106.44 o 
  20   0  -8     1318.14     1217.08    136.65 o 
  22   0  -8      240.38      380.10    120.94 o 
   2   1  -8      472.28      423.55     57.01 o 
   3   1  -8     1261.75     1142.33     93.67 o 
   4   1  -8     3295.05     3416.28    126.63 o 
   5   1  -8      736.80      850.32     58.16 o 
   6   1  -8     2461.03     2317.75    261.42 o 
   7   1  -8      305.37      300.16     47.58 o 
   8   1  -8     2880.78     2788.03    116.51 o 
   9   1  -8      630.60      749.44     64.68 o 
  10   1  -8      931.14     1113.77    151.17 o 
  11   1  -8     1154.94     1146.63    141.44 o 
  12   1  -8     1805.23     1755.25     75.67 o 
  13   1  -8      200.76      268.10     43.56 o 
  14   1  -8      548.31      820.56     58.65 o 
  15   1  -8      318.86      308.08     56.01 o 
  16   1  -8     1485.45     1807.16     98.16 o 
  17   1  -8      568.08      446.87    112.12 o 
  18   1  -8      749.54     1002.53    131.73 o 
  19   1  -8      859.01      765.90    130.35 o 
  20   1  -8      472.92      466.81    127.00 o 
  21   1  -8      264.58      327.74    128.65 o 
  22   1  -8       57.06      144.26    127.40 o 
  23   1  -8      271.21      324.25    135.21 o 
  24   1  -8      792.28      671.66    148.50 o 
   1   2  -8     7382.47     7815.36    347.78 o 
   2   2  -8     1999.22     1696.99    129.54 o 
   3   2  -8    11557.88    10409.95    492.62 o 
   4   2  -8     5576.53     5629.50    200.71 o 
   5   2  -8     3667.46     3636.81    221.54 o 
   6   2  -8     9889.54     9741.02    468.75 o 
   7   2  -8     4978.83     4231.09    558.83 o 
   8   2  -8     2342.93     2511.71    186.48 o 
   9   2  -8     1568.98     1700.21    169.74 o 
  10   2  -8     1444.50     1538.97    108.52 o 
  11   2  -8     1633.11     1795.45    150.97 o 
  12   2  -8      743.00      830.70     99.07 o 
  13   2  -8      154.06       80.08     77.17 o 
  14   2  -8     3490.53     3006.85    185.69 o 
  15   2  -8      256.68      268.79     90.95 o 
  16   2  -8      391.50      340.94     96.70 o 
  17   2  -8      185.81       97.52    122.25 o 
  18   2  -8      461.90      256.64    122.49 o 
  19   2  -8      162.25      414.75    132.31 o 
  20   2  -8      140.23      245.86    128.95 o 
  21   2  -8      168.98       46.86    127.45 o 
  22   2  -8       47.44      124.43    132.02 o 
   2   3  -8      500.82      673.67    112.88 o 
   3   3  -8      381.49      416.65     80.09 o 
   4   3  -8      853.88      797.81    209.42 o 
   5   3  -8      894.20      916.26     98.10 o 
   6   3  -8      630.15      558.42     90.91 o 
   7   3  -8      650.52      721.61     96.90 o 
   8   3  -8      688.04      753.52     99.75 o 
   9   3  -8      598.93      604.35     98.35 o 
  10   3  -8     1171.43     1151.31    199.94 o 
  11   3  -8      431.37      370.13    100.29 o 
  12   3  -8      332.54      460.33    104.38 o 
  13   3  -8      400.06      447.36    107.02 o 
  14   3  -8      333.45      280.56    121.98 o 
  15   3  -8      129.49       65.42    104.60 o 
  16   3  -8        3.25       80.21    110.99 o 
  17   3  -8       63.27     -124.73    139.75 o 
  18   3  -8      240.66     -130.52    177.71 o 
   1   4  -8      538.35      523.01    150.09 o 
   2   4  -8      325.01      406.63    150.49 o 
   3   4  -8     1184.30     1029.32    181.74 o 
   4   4  -8     2658.45     2872.11    311.31 o 
   5   4  -8      516.60      656.19    130.39 o 
   6   4  -8      119.50      272.31    182.81 o 
   7   4  -8       30.14       89.42    100.37 o 
   8   4  -8     1096.88      980.45    128.84 o 
   9   4  -8      674.00      735.30    123.04 o 
  10   4  -8      152.40       23.12    109.52 o 
  11   4  -8      833.53      798.89    128.56 o 
  12   4  -8      843.00      717.76    131.98 o 
   4   0  -7      185.07      137.09     23.89 o 
   6   0  -7    17668.10    18118.77    548.91 o 
   8   0  -7     1321.31     1391.22     95.01 o 
  10   0  -7     3464.14     3212.84    160.45 o 
  12   0  -7      133.32      344.72     61.03 o 
  14   0  -7     2400.33     2435.02    146.84 o 
  16   0  -7      508.23      541.24     89.18 o 
  18   0  -7     1660.82     1616.95    144.15 o 
  20   0  -7     1228.90     1478.88    139.45 o 
  22   0  -7      576.13      648.04    131.21 o 
  24   0  -7       27.60       10.56    123.82 o 
   1   1  -7     2454.54     2309.43    122.33 o 
   2   1  -7      473.89      424.28     54.41 o 
   3   1  -7     5259.65     4896.65    229.42 o 
   4   1  -7    26203.75    26292.68   1041.99 o 
   5   1  -7     2674.99     2732.27    118.38 o 
   6   1  -7      929.77     1233.94     68.56 o 
   7   1  -7     3285.85     3125.51    148.09 o 
   8   1  -7    18715.14    19328.58    591.23 o 
   9   1  -7     2366.20     2411.76     79.21 o 
  10   1  -7       48.91       34.42     29.66 o 
  11   1  -7     1465.63     1509.49     69.54 o 
  12   1  -7     6014.40     6035.02    166.44 o 
  13   1  -7     2815.80     3076.08    104.79 o 
  14   1  -7      271.10      251.24     51.10 o 
  15   1  -7      522.03      624.26     64.10 o 
  16   1  -7      664.34      692.48     69.91 o 
  17   1  -7     1752.89     2049.12    105.23 o 
  18   1  -7       85.51      123.72    105.45 o 
  19   1  -7       44.50      -15.29    109.28 o 
  20   1  -7      580.30      595.67    129.80 o 
  21   1  -7      240.08      293.04    125.70 o 
  22   1  -7       84.91      106.62    127.63 o 
  23   1  -7      518.79      552.80    142.26 o 
  24   1  -7      182.52      281.82    139.16 o 
   1   2  -7     5603.26     6112.38    264.03 o 
   2   2  -7      195.36      242.69     70.33 o 
   3   2  -7      777.56      813.41     95.03 o 
   4   2  -7     1930.80     2066.71    150.80 o 
   5   2  -7     4544.16     5006.03    251.78 o 
   6   2  -7      634.47      477.14     96.00 o 
   7   2  -7       90.01      106.03     84.90 o 
   8   2  -7       55.83       78.40     33.66 o 
   9   2  -7     2848.17     3015.73    201.00 o 
  10   2  -7      715.50      631.22    132.11 o 
  11   2  -7      280.29      332.05     74.60 o 
  12   2  -7      768.12      898.26     94.06 o 
  13   2  -7     1838.87     1747.01    123.38 o 
  14   2  -7     1300.67     1601.18    149.96 o 
  15   2  -7      499.08      424.67     94.62 o 
  16   2  -7        5.20      -48.70     87.39 o 
  17   2  -7       32.39       94.97     95.27 o 
  18   2  -7      733.16      488.07    134.22 o 
  19   2  -7      183.88       80.84    122.87 o 
  20   2  -7      145.35      157.01    131.19 o 
  21   2  -7       42.07      107.92    133.53 o 
  22   2  -7      243.25      212.65    138.84 o 
   1   3  -7     9951.85     9637.77    433.63 o 
   2   3  -7     4714.24     4506.34    245.03 o 
   3   3  -7     2673.42     2652.08    138.08 o 
   4   3  -7     1766.71     1769.14    123.14 o 
   5   3  -7     8129.10     7146.06    406.32 o 
   6   3  -7     2755.13     2892.07    144.42 o 
   7   3  -7     1539.53     1464.14    116.93 o 
   8   3  -7      502.24      660.91     96.84 o 
   9   3  -7     1913.61     2106.49    260.94 o 
  10   3  -7     1386.32     1435.83    125.66 o 
  11   3  -7      989.08     1121.01    118.08 o 
  12   3  -7      499.42      438.52    119.06 o 
  13   3  -7     3790.91     3642.53    197.81 o 
  14   3  -7      471.89      460.33    110.45 o 
  15   3  -7       39.40       83.01    101.78 o 
  16   3  -7       44.35       81.21    108.20 o 
  17   3  -7      598.16      531.54    375.38 o 
  18   3  -7      142.56       49.57    284.15 o 
   1   4  -7     1754.59     1948.67    216.44 o 
   2   4  -7      109.61      226.85    142.37 o 
   3   4  -7     2014.77     1902.26    143.57 o 
   4   4  -7      515.04      700.03    108.45 o 
   5   4  -7      309.52      523.46    105.24 o 
   6   4  -7      250.88      352.65    104.04 o 
   7   4  -7     1190.82     1040.76    126.96 o 
   8   4  -7     2090.81     1869.10    236.51 o 
   9   4  -7     1333.43     1485.83    219.78 o 
  10   4  -7       47.46      162.36    118.37 o 
  11   4  -7      110.63      137.68    114.07 o 
  12   4  -7      352.39      290.93    120.94 o 
   4   0  -6     3929.00     4207.91    134.17 o 
   6   0  -6    29869.39    30713.89    921.12 o 
   8   0  -6     2493.17     2554.88    127.18 o 
  10   0  -6     7216.73     6522.77    287.14 o 
  12   0  -6     1608.80     1823.95    121.46 o 
  14   0  -6     1278.65     1217.87    105.18 o 
  16   0  -6      252.89      316.95     84.83 o 
  18   0  -6     1370.56     1599.27    140.83 o 
  20   0  -6      237.97      303.48    111.74 o 
  22   0  -6     1066.52      957.50    141.76 o 
  24   0  -6       74.45      185.57    128.24 o 
   2   1  -6      430.80      426.43     51.82 o 
   3   1  -6     5290.45     5514.68    250.28 o 
   4   1  -6     1067.72      949.73     83.90 o 
   5   1  -6       70.11       92.45     39.50 o 
   6   1  -6      663.28      958.14    136.39 o 
   7   1  -6     5616.70     5576.85    427.86 o 
   8   1  -6     2718.01     2717.35    112.71 o 
   9   1  -6     3801.80     4049.15    115.50 o 
  10   1  -6       78.53       90.51     31.60 o 
  11   1  -6      450.20      518.55     43.51 o 
  12   1  -6     3450.23     3346.87    107.79 o 
  13   1  -6      282.75      352.16     46.56 o 
  14   1  -6      615.07      544.74     58.17 o 
  15   1  -6      796.82      746.54     67.27 o 
  16   1  -6      675.38      937.47     76.20 o 
  17   1  -6      311.43      537.18     70.97 o 
  18   1  -6      317.73      214.58     69.41 o 
  19   1  -6       13.72       25.51    105.05 o 
  20   1  -6     1778.47     1717.99    165.53 o 
  21   1  -6      173.40       52.71    117.98 o 
  22   1  -6       37.79       28.50    124.32 o 
  23   1  -6      110.41       88.45    130.71 o 
  24   1  -6      207.71      341.98    139.90 o 
   0   2  -6     5700.17     6078.06    272.69 o 
   1   2  -6     8567.24     8755.75    377.79 o 
   2   2  -6     7943.74     6061.53    321.94 o 
   3   2  -6    10745.78    11274.98    463.20 o 
   4   2  -6     6147.19     6470.63    221.85 o 
   5   2  -6     3608.99     3626.26    200.83 o 
   6   2  -6     4979.05     5087.60    245.21 o 
  10   2  -6     2437.65     2150.61    117.28 o 
  11   2  -6     3900.15     3119.14    230.28 o 
  12   2  -6      682.52      660.97     87.50 o 
  13   2  -6      607.33      689.95    130.31 o 
  14   2  -6       45.37       22.79    144.39 o 
  15   2  -6      932.83     1334.59    194.45 o 
  16   2  -6       66.93       16.97     89.25 o 
  17   2  -6      107.06       98.23    115.50 o 
  18   2  -6       38.80      197.24    121.50 o 
  19   2  -6      591.37      546.98    139.99 o 
  20   2  -6       47.54      135.97    130.26 o 
  21   2  -6       84.48      158.84    133.97 o 
  22   2  -6       76.60      152.90    139.34 o 
   1   3  -6     1952.96     1998.68    156.67 o 
   2   3  -6      113.34      182.43     68.43 o 
   3   3  -6     3448.16     3325.93    202.11 o 
   4   3  -6      237.53      195.26     45.86 o 
   5   3  -6     1445.99     1219.71    105.50 o 
   6   3  -6      842.33      869.47    222.46 o 
   7   3  -6     1077.70     1057.70    104.35 o 
   8   3  -6      328.19      167.30     84.85 o 
   9   3  -6      199.87      213.26     89.45 o 
  10   3  -6     1066.19      880.36    110.38 o 
  11   3  -6     1294.04     1080.92    117.45 o 
  12   3  -6       93.55      113.74     94.70 o 
  13   3  -6       55.26      208.85     97.94 o 
  14   3  -6     1320.97     1215.08    130.44 o 
  15   3  -6     1643.00     1222.11    132.77 o 
  16   3  -6      116.39      154.48    110.37 o 
  17   3  -6       87.86      102.73    112.65 o 
  18   3  -6       57.84     -104.98    111.65 o 
  19   3  -6      144.00     -124.61    315.18 o 
   0   4  -6     3970.82     3211.20    255.16 o 
   1   4  -6      381.73      377.12    147.63 o 
   2   4  -6      400.00      633.35    158.87 o 
   3   4  -6      592.67      588.66    101.49 o 
   4   4  -6     1484.94     1729.43    135.05 o 
   5   4  -6      238.84      273.44    185.55 o 
   6   4  -6      813.30     1094.02    121.98 o 
   7   4  -6     1400.41     1658.43    217.14 o 
   8   4  -6     1627.53     1534.37    139.99 o 
   9   4  -6      320.14      235.08    108.18 o 
  10   4  -6       96.08      127.38    112.05 o 
  11   4  -6      420.33      476.36    121.63 o 
  12   4  -6      797.19      612.44    169.05 o 
   2   0  -5      305.58      322.29     19.72 o 
   4   0  -5     2467.48     2028.05    251.84 o 
   6   0  -5     3148.35     2921.92    135.13 o 
   8   0  -5     3865.37     4079.19    179.00 o 
  10   0  -5     9462.46     9777.35    401.09 o 
  12   0  -5     6750.69     7509.34    328.73 o 
  14   0  -5     1938.04     1825.08    133.52 o 
  16   0  -5      382.74      558.96     95.49 o 
  18   0  -5      758.03     1199.33    127.99 o 
  20   0  -5     4306.29     4591.82    245.69 o 
  22   0  -5     1049.69     1455.15    157.29 o 
  24   0  -5       59.52       46.90    127.89 o 
   0   1  -5     6746.22     5679.33    269.22 o 
   3   1  -5     5597.24     5529.41    243.35 o 
   4   1  -5    13723.56    14082.60    570.00 o 
   5   1  -5     6494.90     6357.87    273.97 o 
   6   1  -5    14508.80    14995.86    443.58 o 
   7   1  -5     1027.82     1102.26    115.22 o 
   8   1  -5    13144.30    13299.35    327.34 o 
   9   1  -5      375.85      388.17     35.40 o 
  10   1  -5     5022.76     5122.44    144.57 o 
  11   1  -5      830.40      862.85     51.54 o 
  12   1  -5     4461.39     4557.14    132.41 o 
  13   1  -5      130.45      227.59     47.66 o 
  14   1  -5      542.51      589.85     61.28 o 
  15   1  -5       71.39      217.58     57.30 o 
  16   1  -5     1319.41     1427.77     89.64 o 
  17   1  -5      159.16       96.65     63.76 o 
  18   1  -5      235.86      201.14     70.29 o 
  19   1  -5       48.68       79.88     72.67 o 
  20   1  -5      452.70      697.92    132.02 o 
  21   1  -5       72.96      107.98    120.65 o 
  22   1  -5        9.37      -55.23    118.87 o 
  23   1  -5      648.84      540.51    140.16 o 
  24   1  -5      180.45      362.45    139.56 o 
   1   2  -5     1747.59     1913.52    126.23 o 
   2   2  -5      533.88      548.11     80.49 o 
   3   2  -5     3339.92     3292.66    135.79 o 
   4   2  -5      497.86      550.52     37.42 o 
   5   2  -5     2548.79     2559.66     86.15 o 
   6   2  -5      858.27      926.22     83.24 o 
   7   2  -5      947.70     1096.98    107.60 o 
   8   2  -5     1184.10     1104.48     86.48 o 
   9   2  -5      112.35      136.92     24.08 o 
  10   2  -5      967.41      968.80     76.30 o 
  11   2  -5      633.21      641.44     70.18 o 
  12   2  -5      830.00      941.55    234.38 o 
  13   2  -5      890.25      863.44     97.49 o 
  14   2  -5     2322.36     2250.46    137.58 o 
  15   2  -5     1534.89     1281.40    119.57 o 
  16   2  -5      348.76      215.12    155.79 o 
  17   2  -5       14.39       52.79    111.73 o 
  18   2  -5      418.85      594.96    135.65 o 
  19   2  -5       42.59      133.31    127.12 o 
  20   2  -5       37.28     -157.39    123.94 o 
  21   2  -5       19.98      -37.34    129.47 o 
  22   2  -5       87.33      248.29    141.81 o 
   1   3  -5     4494.60     4194.44    229.58 o 
   2   3  -5     3264.58     3167.79    145.73 o 
   3   3  -5     1522.11     1576.92    109.54 o 
   4   3  -5      734.29      765.51     58.31 o 
   5   3  -5     2452.33     2369.32    129.51 o 
   6   3  -5     2568.47     2495.31    136.78 o 
   7   3  -5     1414.85     1555.43    201.08 o 
   8   3  -5     1854.73     1770.44    179.32 o 
   9   3  -5     1760.67     2062.29    155.09 o 
  10   3  -5     3790.28     3634.21    174.12 o 
  11   3  -5      515.34      590.84    123.56 o 
  12   3  -5      610.90      616.93    105.21 o 
  13   3  -5      525.57      597.92    108.23 o 
  14   3  -5      534.46      371.55    235.27 o 
  15   3  -5      136.81      211.56    106.18 o 
  16   3  -5      110.96       76.22    104.03 o 
  17   3  -5     1119.80      969.86    133.95 o 
  18   3  -5      260.36       28.36    301.68 o 
  19   3  -5       94.12      219.50    139.44 o 
   1   4  -5     1286.01     1167.95    184.06 o 
   2   4  -5      388.33      331.20     96.61 o 
   3   4  -5     1228.62     1237.71    131.37 o 
   4   4  -5       64.30      163.61     92.77 o 
   5   4  -5      572.13      583.92    123.30 o 
   6   4  -5      239.17      290.71    156.27 o 
   7   4  -5      640.84      683.78    181.13 o 
   8   4  -5       20.71      198.12    147.35 o 
   9   4  -5      303.13      287.22    109.55 o 
  10   4  -5       16.64      126.76    109.88 o 
  11   4  -5      161.59       54.02    111.84 o 
  12   4  -5      283.64      430.84    169.71 o 
  13   4  -5       65.13      182.25    120.03 o 
   2   0  -4     3504.51     3922.09    120.83 o 
   4   0  -4    25347.38    27413.14    818.82 o 
   6   0  -4    32157.31    32721.54   1292.04 o 
   8   0  -4     6785.60     7078.64    302.15 o 
  10   0  -4    18945.06    19069.87    796.57 o 
  12   0  -4    12040.80    12230.15    528.20 o 
  14   0  -4     3764.47     3996.71    201.90 o 
  16   0  -4     1311.15     1316.02    122.04 o 
  18   0  -4     1462.69     1912.03    156.34 o 
  20   0  -4     2544.71     3003.22    192.66 o 
  22   0  -4      475.38      854.13    144.34 o 
  24   0  -4      229.67      229.52    133.77 o 
   1   1  -4    13418.84    13948.40    547.28 o 
   4   1  -4     3582.33     3138.84    146.99 o 
   5   1  -4     4282.42     4147.37    198.75 o 
   6   1  -4     6525.40     7033.97    315.89 o 
   7   1  -4     1031.96     1151.44     77.94 o 
   8   1  -4     1008.03      883.10     76.31 o 
   9   1  -4      697.83      829.20     48.59 o 
  10   1  -4     2388.89     2170.80     78.21 o 
  11   1  -4     1630.78     1719.16     72.22 o 
  12   1  -4     1108.34     1209.29     90.36 o 
  13   1  -4     1424.31     1338.77     79.40 o 
  14   1  -4      227.00      444.27     58.16 o 
  15   1  -4       74.73       77.68     54.19 o 
  16   1  -4     1941.70     2023.41    188.81 o 
  17   1  -4      804.39     1043.74     86.22 o 
  18   1  -4       78.18       94.39     68.88 o 
  19   1  -4      154.50      235.34     76.24 o 
  20   1  -4      247.18      369.05     82.52 o 
  21   1  -4      365.50      345.91    125.33 o 
  22   1  -4       20.55      -41.68    120.36 o 
  23   1  -4       66.85      166.30    127.82 o 
  24   1  -4      142.87      195.31    133.12 o 
   0   2  -4    20171.62    21147.99    862.48 o 
   1   2  -4     5078.01     4613.74    233.95 o 
   2   2  -4    11901.10    11892.14    493.80 o 
   3   2  -4    12683.46    13014.06    406.13 o 
   4   2  -4     1380.78     1430.18     60.53 o 
   5   2  -4     2617.18     2339.21     79.84 o 
   6   2  -4     5006.90     4669.79    134.43 o 
   7   2  -4     1984.58     1837.47     72.52 o 
   8   2  -4     4165.97     4144.93    122.55 o 
   9   2  -4     2125.87     1700.27    115.56 o 
  10   2  -4      802.98     1036.14     82.65 o 
  11   2  -4     2234.51     2063.59    128.58 o 
  12   2  -4      637.34      720.73     57.37 o 
  13   2  -4     2648.27     2521.06    137.62 o 
  14   2  -4       91.28      154.46    101.77 o 
  15   2  -4     3021.44     3099.45    162.43 o 
  16   2  -4      234.76      250.01     93.60 o 
  17   2  -4     1190.82     1361.22    154.62 o 
  18   2  -4       77.76       24.32    114.33 o 
  19   2  -4      124.55      292.23    129.55 o 
  20   2  -4       85.20       52.23    128.61 o 
  21   2  -4      301.89      396.31    141.36 o 
  22   2  -4       27.21      114.31    134.94 o 
   1   3  -4     3415.35     3487.73    196.30 o 
   2   3  -4      287.99      377.60    102.47 o 
   3   3  -4      746.11      708.72     86.25 o 
   4   3  -4      689.75      666.42     56.65 o 
   5   3  -4     1975.52     2047.45     86.23 o 
   6   3  -4      274.39      254.54     66.28 o 
   7   3  -4     1968.69     1939.49    128.35 o 
   8   3  -4      358.98      340.42     88.13 o 
   9   3  -4     2262.99     2052.01    135.05 o 
  10   3  -4      154.11      284.39     89.37 o 
  11   3  -4     5505.30     5322.78    253.15 o 
  12   3  -4      128.11      218.81    171.83 o 
  13   3  -4      422.60      427.92    133.94 o 
  14   3  -4      314.61      392.49    104.62 o 
  15   3  -4      151.13      197.72    102.13 o 
  16   3  -4      340.08      351.13    110.28 o 
  17   3  -4      368.00       89.38    136.58 o 
  18   3  -4      416.08      159.17    318.24 o 
  19   3  -4       43.13      -68.19    133.01 o 
   0   4  -4     3241.58     2585.30    232.04 o 
   1   4  -4      720.06      845.98    163.87 o 
   2   4  -4     1421.67     1676.64    130.86 o 
   3   4  -4     1024.57     1120.10    114.73 o 
   4   4  -4     2313.86     2213.70    144.28 o 
   5   4  -4     1220.32     1187.31    123.53 o 
   6   4  -4     1275.30     1144.94    123.73 o 
   7   4  -4      403.10      453.46    108.20 o 
   8   4  -4     1443.92     1469.71    137.50 o 
   9   4  -4      715.62      614.82    118.85 o 
  10   4  -4      471.79      422.34    141.78 o 
  11   4  -4      515.80      469.84    231.53 o 
  12   4  -4      197.07      134.30    119.48 o 
  13   4  -4       80.30      186.06    121.30 o 
   2   0  -3     7478.77     7985.27    354.85 o 
   4   0  -3     7242.66     7477.72    316.51 o 
   6   0  -3    12292.72    11971.06    516.18 o 
   8   0  -3     9538.89     9276.50    382.18 o 
  10   0  -3     2749.23     2602.35    140.59 o 
  12   0  -3     9621.03     9162.88    398.02 o 
  14   0  -3     1806.02     1963.26    134.25 o 
  16   0  -3     2569.41     2670.40    174.31 o 
  18   0  -3     2261.78     2645.76    182.08 o 
  20   0  -3     1007.79     1127.28    141.25 o 
  22   0  -3      510.52      677.09    140.99 o 
  24   0  -3      357.98      435.54    145.81 o 
   0   1  -3    11748.62    13028.25    526.68 o 
   1   1  -3    23330.62    24041.04    974.58 o 
   2   1  -3   108884.95   124834.55   4762.94 o 
   4   1  -3    41393.96    41480.81   1721.72 o 
   5   1  -3     6682.38     6436.86    192.16 o 
   6   1  -3    24601.19    25159.76    700.51 o 
   7   1  -3     1549.79     1486.38     56.47 o 
   8   1  -3     5803.42     5290.67    144.37 o 
   9   1  -3      716.49      873.33     46.67 o 
  10   1  -3     4214.68     3763.99    112.04 o 
  11   1  -3     2814.47     2964.82    149.98 o 
  12   1  -3      153.07       84.76     41.65 o 
  13   1  -3       73.52      131.51     46.83 o 
  14   1  -3     1572.97     1549.53     89.08 o 
  15   1  -3      735.21      842.71     91.44 o 
  16   1  -3      651.02     1106.26    201.54 o 
  17   1  -3      160.94      389.13     70.97 o 
  18   1  -3      123.94      137.97     71.90 o 
  19   1  -3       49.72       12.38     73.68 o 
  20   1  -3       22.97      -27.46     77.34 o 
  21   1  -3       52.74       64.62     82.54 o 
  22   1  -3       98.00      375.04    132.88 o 
  23   1  -3        6.74       83.88    124.84 o 
  24   1  -3      313.19      164.31    133.52 o 
   1   2  -3      551.36      553.11     79.21 o 
   2   2  -3       99.35      114.09     59.79 o 
   3   2  -3     1734.96     1797.10     93.41 o 
   4   2  -3       76.44       23.69     28.09 o 
   5   2  -3      156.16      240.72     32.80 o 
   6   2  -3    10380.88    10593.51    267.42 o 
   7   2  -3     1427.47     1570.80     67.68 o 
   8   2  -3     1623.76     1503.85     69.91 o 
   9   2  -3     2404.29     2134.97    131.63 o 
  10   2  -3      265.31      377.67     67.00 o 
  11   2  -3     1554.75     1564.59    117.43 o 
  12   2  -3      227.91      165.77     69.51 o 
  13   2  -3      446.54      413.59     69.18 o 
  14   2  -3      762.55      731.75     72.25 o 
  15   2  -3      494.32      541.10     96.55 o 
  16   2  -3     1066.29     1297.36    147.73 o 
  17   2  -3     1124.10      840.90    135.31 o 
  18   2  -3       27.52       91.23    116.19 o 
  19   2  -3      916.26      550.87    137.26 o 
  20   2  -3       19.65      107.38    127.22 o 
  21   2  -3      130.26      107.78    135.19 o 
  22   2  -3      104.78      373.45    142.75 o 
   0   3  -3     3574.87     3403.32    201.55 o 
   1   3  -3     2929.82     3109.44    185.09 o 
   2   3  -3     2060.75     1877.35    151.46 o 
   3   3  -3     1498.04     1661.59    111.20 o 
   4   3  -3     2255.98     2159.42     89.03 o 
   5   3  -3     2866.40     2598.74    100.47 o 
   6   3  -3     1338.40     1387.76     82.10 o 
   7   3  -3     3155.84     2946.69    204.30 o 
   8   3  -3     2656.84     2554.90    140.42 o 
   9   3  -3     4189.55     4161.57    205.43 o 
  10   3  -3      553.89      669.32    178.86 o 
  11   3  -3     1675.47     1868.16    134.92 o 
  12   3  -3      306.09      382.91     95.83 o 
  13   3  -3     1324.54     1372.89    128.14 o 
  14   3  -3      310.93      249.10     99.30 o 
  15   3  -3      295.41      267.02    106.82 o 
  16   3  -3       88.60      119.98    106.22 o 
  17   3  -3      194.51      159.24    170.75 o 
  18   3  -3       81.52      157.86    132.82 o 
  19   3  -3      172.97       93.31    136.36 o 
   1   4  -3     1613.24     1724.48    140.44 o 
   2   4  -3       73.95      129.43     86.48 o 
   3   4  -3     2051.07     2044.12    137.23 o 
   4   4  -3      356.99      605.61    101.05 o 
   5   4  -3     1008.00      974.66    162.41 o 
   6   4  -3      102.76      220.71     99.95 o 
   7   4  -3     1103.27      962.76    232.11 o 
   8   4  -3      319.96      399.84    107.46 o 
   9   4  -3      658.16      526.64    123.94 o 
  10   4  -3      231.62      258.24    196.58 o 
  11   4  -3      127.09      167.47    114.95 o 
  12   4  -3      721.96      570.10    152.59 o 
  13   4  -3        5.71       15.07    115.82 o 
   2   0  -2     1837.27     1753.45     57.77 o 
   4   0  -2    64635.97    70488.90   2744.61 o 
   6   0  -2     6631.42     7126.59    301.94 o 
   8   0  -2    15847.61    15644.78    652.51 o 
  10   0  -2     1232.81     1284.01     97.16 o 
  12   0  -2    11587.62    11997.54    509.11 o 
  14   0  -2      688.14      834.92     94.86 o 
  16   0  -2     2707.92     3088.51    179.00 o 
  18   0  -2     3524.88     3571.72    213.12 o 
  20   0  -2     1034.58      957.48    139.75 o 
  22   0  -2      358.67      486.09    134.91 o 
  24   0  -2      293.55      396.45    142.97 o 
   1   1  -2     1867.74     1930.62    102.71 o 
   2   1  -2     1333.50     1213.44    101.56 o 
   3   1  -2     5994.01     5998.88    265.19 o 
   4   1  -2      468.11      853.87     52.01 o 
   5   1  -2      264.21      351.66     35.21 o 
   6   1  -2     8586.52     7663.85    506.52 o 
   7   1  -2     1823.58     1890.54     73.47 o 
   8   1  -2     4367.61     4157.59    115.81 o 
   9   1  -2      220.40      218.98     54.84 o 
  10   1  -2     3836.50     3474.52    133.28 o 
  11   1  -2      492.66      603.91     52.55 o 
  12   1  -2       27.55       41.70     42.47 o 
  13   1  -2      261.09      227.79     49.56 o 
  14   1  -2     2224.34     2072.25    105.27 o 
  15   1  -2      760.88      934.44     75.75 o 
  16   1  -2     2778.45     3190.07    133.34 o 
  17   1  -2     1898.94     1895.72    109.30 o 
  18   1  -2      537.44      624.74     82.78 o 
  19   1  -2      270.33      409.87     82.95 o 
  20   1  -2      154.83      263.22    140.01 o 
  21   1  -2       99.97       75.69     96.52 o 
  22   1  -2      180.60       59.38     88.81 o 
  23   1  -2      159.71      207.76    131.95 o 
  24   1  -2       52.29      102.69    134.32 o 
   1   2  -2     5919.41     5996.46    182.48 o 
   2   2  -2     4279.90     4226.11    154.88 o 
   3   2  -2     5316.04     5324.34    188.56 o 
   4   2  -2     8454.21     8163.81    216.36 o 
   5   2  -2      120.83      169.44     31.73 o 
   6   2  -2     1555.74     1578.27     66.22 o 
   7   2  -2     5900.91     5834.83    160.90 o 
   8   2  -2     5416.57     5318.50    153.05 o 
   9   2  -2     2725.82     2404.54     90.89 o 
  10   2  -2     1463.31     1438.07    116.56 o 
  11   2  -2      991.38     1030.53     92.31 o 
  12   2  -2     2114.46     1741.71    135.20 o 
  13   2  -2      446.59      385.40     71.95 o 
  14   2  -2      712.56      791.35     69.13 o 
  15   2  -2      945.51      912.80     76.21 o 
  16   2  -2     1502.54     1426.61    150.78 o 
  17   2  -2       70.91      211.04    112.33 o 
  18   2  -2       29.19      149.56    114.30 o 
  19   2  -2      124.11      154.85    123.45 o 
  20   2  -2      102.15       10.90    125.33 o 
  21   2  -2      269.49      257.63    140.24 o 
  22   2  -2       11.00      -15.79    132.67 o 
   1   3  -2     2250.54     2081.81    116.67 o 
   2   3  -2     1554.51     1837.97    156.24 o 
   3   3  -2      888.72     1065.83    207.43 o 
   4   3  -2      255.10      262.88     49.24 o 
   5   3  -2     2951.91     2788.67    103.92 o 
   6   3  -2       27.73       55.06     48.77 o 
   7   3  -2      213.27      251.80     74.68 o 
   8   3  -2      200.70      266.71     56.97 o 
   9   3  -2     4254.95     4070.76    180.90 o 
  10   3  -2      358.65      567.71     96.74 o 
  11   3  -2     1335.76     1260.77    117.67 o 
  12   3  -2      782.10      820.03    107.36 o 
  13   3  -2      296.82      262.28     97.41 o 
  14   3  -2      175.93      230.54     99.23 o 
  15   3  -2      137.25      235.64    102.91 o 
  16   3  -2      162.53      246.20    111.11 o 
  17   3  -2      368.26      223.35    222.35 o 
  18   3  -2       12.23       35.32    132.48 o 
  19   3  -2       17.93      -60.17    136.83 o 
   0   4  -2     1035.07      994.40    164.68 o 
   1   4  -2      727.13      805.83     85.45 o 
   2   4  -2     2373.23     2315.87    140.54 o 
   3   4  -2      683.66      641.45     99.13 o 
   4   4  -2     1450.32     1348.54    123.46 o 
   5   4  -2      291.64      371.46    167.10 o 
   6   4  -2     1618.50     1537.35    168.41 o 
   7   4  -2      433.59      479.46    107.23 o 
   8   4  -2      213.96      146.77    118.56 o 
   9   4  -2      526.62      621.23    117.08 o 
  10   4  -2      630.45      695.81    122.13 o 
  11   4  -2      204.98      204.66    114.86 o 
  12   4  -2      572.09      659.53    130.15 o 
  13   4  -2      428.98      344.59    125.47 o 
   2   0  -1      148.84      156.21     21.71 o 
   4   0  -1     3584.56     3344.43    143.41 o 
   6   0  -1     4480.42     4143.71    181.25 o 
   8   0  -1    10348.32     9491.07    395.73 o 
  10   0  -1     2160.70     2411.53    133.31 o 
  12   0  -1     3659.32     3841.84    199.74 o 
  14   0  -1     1002.03     1522.63    121.48 o 
  16   0  -1     1347.95     1484.80    133.11 o 
  18   0  -1     1957.34     2418.22    171.83 o 
  20   0  -1       34.65       40.12    111.44 o 
  22   0  -1       21.73       67.76    123.08 o 
  24   0  -1      377.27      442.15    143.77 o 
   0   1  -1     5424.43     5616.55    237.07 o 
   1   1  -1      954.51     1100.18     45.72 o 
   2   1  -1    25675.16    27313.63    829.02 o 
   3   1  -1     8472.06     8686.54    210.81 o 
   4   1  -1     4135.24     4464.92    146.83 o 
   5   1  -1     1337.74     1421.87     62.09 o 
   7   1  -1    10709.46     9521.89    904.29 o 
   8   1  -1     5634.91     5510.85    239.89 o 
   9   1  -1     2481.17     2370.27     79.10 o 
  10   1  -1    13682.46    13014.07    325.35 o 
  11   1  -1     1150.72     1187.18     73.68 o 
  12   1  -1      131.50      248.54     48.19 o 
  13   1  -1      693.48      768.77     65.21 o 
  14   1  -1     5542.69     5628.92    195.76 o 
  15   1  -1     2381.01     2720.46    121.68 o 
  16   1  -1      875.77     1115.84    108.00 o 
  17   1  -1      384.99      593.60     78.10 o 
  18   1  -1     1172.98     1074.56     94.79 o 
  19   1  -1      316.97      701.49    104.75 o 
  20   1  -1      129.32      331.33     87.32 o 
  21   1  -1      715.25      767.16    100.27 o 
  22   1  -1      110.56      107.64     91.38 o 
  23   1  -1      153.66      141.27     94.14 o 
  24   1  -1      281.87      312.20    141.17 o 
   1   2  -1     2222.36     2062.97     86.42 o 
   2   2  -1     1538.36     1514.03     85.57 o 
   3   2  -1     4480.33     4951.71    172.34 o 
   4   2  -1     3264.90     3222.28     98.52 o 
   5   2  -1      851.53      792.72     84.16 o 
   6   2  -1      166.00      226.81     35.53 o 
   7   2  -1     6503.24     6697.98    181.34 o 
   8   2  -1     7277.02     7554.63    200.32 o 
   9   2  -1     2018.63     1991.16     83.03 o 
  10   2  -1     1482.49     1415.99    112.77 o 
  11   2  -1      504.00      583.02    200.11 o 
  13   2  -1     2247.17     2118.63    117.43 o 
  14   2  -1      109.43      193.76     58.14 o 
  15   2  -1      493.28      481.82     72.94 o 
  16   2  -1      321.07      642.43     80.00 o 
  17   2  -1      109.60      198.79    109.01 o 
  18   2  -1      147.01      120.15    115.11 o 
  19   2  -1      253.05      188.39    122.85 o 
  20   2  -1      611.00      541.58    140.27 o 
  21   2  -1       67.48       62.54    132.78 o 
  22   2  -1        6.47     -123.01    128.55 o 
  23   2  -1       10.10     -106.57    136.53 o 
   0   3  -1     3158.45     3067.46    180.42 o 
   1   3  -1     2649.26     2589.04     99.79 o 
   2   3  -1     1116.42     1258.71     97.17 o 
   3   3  -1     3807.25     3866.11    158.32 o 
   4   3  -1     3709.58     3335.75    115.93 o 
   5   3  -1     3422.32     3559.65    119.26 o 
   6   3  -1     1316.61     1466.14     78.94 o 
   7   3  -1     1683.31     1750.50     95.58 o 
   8   3  -1      877.07      932.47     70.96 o 
   9   3  -1      925.95     1036.87    153.86 o 
  10   3  -1      250.65      298.65     88.77 o 
  11   3  -1     1702.38     1710.23    130.59 o 
  12   3  -1      775.93      706.03    107.94 o 
  13   3  -1      106.68       88.00     93.01 o 
  14   3  -1        7.30       39.87    103.57 o 
  15   3  -1      177.74      218.69    106.35 o 
  16   3  -1      116.15       87.54    108.42 o 
  17   3  -1        3.88        4.36    125.32 o 
  18   3  -1        8.14       74.76    134.01 o 
  19   3  -1      455.30      602.36    155.60 o 
   1   4  -1      873.99      840.21     84.44 o 
   2   4  -1       78.37      139.57     84.81 o 
   3   4  -1     1365.03     1489.66    121.03 o 
   4   4  -1      119.63      185.72     93.62 o 
   5   4  -1     1120.85     1060.03    117.66 o 
   6   4  -1      590.73      738.38    175.65 o 
   7   4  -1     1741.42     1659.27    134.37 o 
   8   4  -1      299.59      368.65    108.49 o 
   9   4  -1      211.30      267.93    108.17 o 
  10   4  -1      253.09      206.52    240.92 o 
  11   4  -1     1029.24     1022.78    136.32 o 
  12   4  -1      234.57      325.58    119.64 o 
  13   4  -1     1130.01      962.09    138.26 o 
   2   0   0       53.08      -27.16     13.58 o 
   4   0   0   103009.70   103606.64   4125.29 o 
   6   0   0      969.78      752.77     59.28 o 
   8   0   0    43941.07    40158.44   1611.87 o 
  10   0   0      804.77      826.78     74.48 o 
  12   0   0      486.30      358.19     69.32 o 
  14   0   0      865.49     1172.85    110.04 o 
  16   0   0       36.06      125.98     89.30 o 
  18   0   0        0.46      194.68    104.04 o 
  20   0   0      145.94      139.81    114.48 o 
  22   0   0        6.12      130.12    128.28 o 
  24   0   0       23.41      -58.66    132.26 o 
   1   1   0      207.53      200.54     21.57 o 
   2   1   0      104.41      108.50     25.32 o 
   3   1   0    29629.24    30044.54    721.27 o 
   4   1   0    21796.34    23143.96    558.24 o 
   5   1   0      794.37      858.99     74.29 o 
   6   1   0     2701.12     2483.00     94.29 o 
   7   1   0      298.23      378.96     43.36 o 
   8   1   0     1679.80     1846.21    300.46 o 
   9   1   0     6648.00     6912.66    345.82 o 
  10   1   0     4288.59     3662.74    151.97 o 
  11   1   0      199.45      267.59     45.76 o 
  12   1   0      941.15     1118.59     70.96 o 
  13   1   0      291.64      283.93     53.41 o 
  14   1   0     5401.85     5779.91    195.65 o 
  15   1   0       62.06      201.93     61.16 o 
  16   1   0       26.06       59.49     62.22 o 
  17   1   0     2704.47     2314.53    119.58 o 
  18   1   0     1822.73     1914.83    115.05 o 
  19   1   0       19.07      -27.26     75.90 o 
  20   1   0      116.77      296.94     86.90 o 
  21   1   0      430.97      264.56     90.66 o 
  22   1   0      299.54      419.92    104.25 o 
  23   1   0       80.55      175.29    101.55 o 
  24   1   0       93.12       82.71     97.47 o 
   0   2   0     9288.28     9100.21    385.98 o 
   2   2   0     3012.65     3215.24    158.00 o 
   3   2   0    13173.19    13742.92    430.92 o 
   4   2   0    13127.56    13858.99    344.68 o 
   5   2   0    25238.38    25668.11    625.50 o 
   6   2   0     5242.62     5206.30    156.00 o 
   7   2   0     4358.25     4215.90    125.78 o 
   8   2   0     4415.53     4194.24    126.58 o 
   9   2   0     4973.49     5078.98    148.58 o 
  10   2   0       18.16       15.78     49.85 o 
  11   2   0     1403.72     1369.63    265.81 o 
  12   2   0     5608.82     5276.41    199.04 o 
  13   2   0      696.58     1090.75     95.30 o 
  14   2   0       31.83       17.25     60.37 o 
  15   2   0      134.66      122.74     65.80 o 
  16   2   0      230.99      164.09     72.87 o 
  17   2   0       77.89      136.33    147.61 o 
  18   2   0      194.59      285.66    121.90 o 
  19   2   0        2.70      188.51    121.25 o 
  20   2   0      500.94      341.69    137.47 o 
  21   2   0       91.73      104.06    134.26 o 
  22   2   0       34.39     -123.20    130.34 o 
  23   2   0       35.49     -120.82    139.34 o 
   1   3   0     2245.26     2103.06     89.59 o 
   2   3   0       22.73       92.55     63.99 o 
   3   3   0      360.22      340.52     72.04 o 
   4   3   0      312.34      549.38     56.74 o 
   5   3   0     3789.29     3827.55    125.28 o 
   6   3   0       66.82      145.95     51.26 o 
   7   3   0       14.68       73.57     51.72 o 
   8   3   0     1102.97     1207.62     77.65 o 
   9   3   0      148.65      229.27     59.79 o 
  10   3   0      737.59      727.08     71.37 o 
  11   3   0       71.51       83.90     86.31 o 
  12   3   0     1741.24     1767.29    202.73 o 
  13   3   0     1085.93      986.71    115.85 o 
  14   3   0        3.94       18.10     96.03 o 
  15   3   0        0.27       81.49    102.52 o 
  16   3   0       49.34      -41.79    201.92 o 
  17   3   0      111.50      175.82    133.42 o 
  18   3   0       16.36      -34.01    132.56 o 
  19   3   0        0.53       91.92    139.10 o 
   0   4   0       29.76       54.49    132.32 o 
   1   4   0      195.07      251.69     72.51 o 
   2   4   0     2810.80     2773.63    146.25 o 
   3   4   0       62.47      263.04     65.91 o 
   4   4   0      315.40      307.83     93.59 o 
   5   4   0     1297.07     1363.73    122.95 o 
   6   4   0     2397.86     2138.65    142.16 o 
   7   4   0      178.58      190.30     99.13 o 
   8   4   0      331.53      361.09    107.10 o 
   9   4   0      485.11      529.63    116.78 o 
  10   4   0     1438.50     1270.81    135.99 o 
  11   4   0        0.31      147.24    114.24 o 
  12   4   0      968.23      752.83    137.57 o 
  13   4   0      158.39       33.45    116.01 o 
   2   0   1      150.57      260.36     23.21 o 
   4   0   1     3570.92     3277.23    144.67 o 
   6   0   1     4460.80     4143.55    183.38 o 
   8   0   1    10232.61     9468.41    396.72 o 
  10   0   1     2182.15     2357.99    132.74 o 
  12   0   1     3754.15     4232.00    202.66 o 
  14   0   1      991.96     1253.93    116.96 o 
  16   0   1     1314.43     1416.61    133.81 o 
  18   0   1     1959.78     1963.46    171.86 o 
  20   0   1       35.03      134.84    114.89 o 
  22   0   1       22.36       12.83    122.29 o 
  24   0   1      386.20      343.25    142.14 o 
   0   1   1     5460.39     5639.72    235.81 o 
   1   1   1      965.62     1020.92     37.78 o 
   2   1   1    25737.26    27778.74    662.99 o 
   3   1   1     8383.39     8376.32    244.18 o 
   4   1   1     4136.30     4586.66    119.83 o 
   5   1   1     1384.67     1479.04     93.11 o 
   7   1   1    10676.31     9791.64    302.36 o 
   8   1   1     5638.74     5785.33    189.89 o 
   9   1   1     2520.75     2400.77     95.82 o 
  10   1   1    13653.63    12890.12    382.78 o 
  11   1   1     1149.94     1357.97    201.27 o 
  12   1   1      134.17      286.77     57.17 o 
  13   1   1      689.69      834.02     68.65 o 
  14   1   1     5547.71     6004.30    197.04 o 
  15   1   1     2386.28     2644.11    122.57 o 
  16   1   1      878.58      939.56     84.12 o 
  17   1   1      382.49      648.66    100.91 o 
  18   1   1     1178.44     1315.96     99.71 o 
  19   1   1      319.10      494.33     87.36 o 
  20   1   1      130.12      423.14    129.10 o 
  21   1   1      716.80      821.46    102.63 o 
  22   1   1      109.00      252.33    145.96 o 
  23   1   1      152.41      168.75     97.56 o 
  24   1   1      283.16      469.81    129.11 o 
   1   2   1     2247.31     2096.73     93.45 o 
   2   2   1     1533.79     1468.42     81.88 o 
   3   2   1     4440.71     4730.11    133.12 o 
   4   2   1     3230.96     3183.57     98.49 o 
   5   2   1      835.54      899.03     52.26 o 
   6   2   1      174.07      272.55     37.88 o 
   7   2   1     6536.68     6714.43    182.08 o 
   8   2   1     7194.66     7324.59    199.91 o 
   9   2   1     2017.12     2063.72     85.45 o 
  10   2   1     1474.37     1434.12     87.27 o 
  11   2   1      504.26      553.81     57.87 o 
  12   2   1     2457.17      958.93     96.15 o 
  13   2   1     2242.47     1912.80    129.27 o 
  14   2   1      113.21      141.02     88.96 o 
  15   2   1      492.39      433.54     73.61 o 
  16   2   1      326.23      304.56     77.11 o 
  17   2   1      113.12      145.95     76.45 o 
  18   2   1      143.86      191.75     83.54 o 
  19   2   1      256.39      245.99    125.63 o 
  20   2   1      618.58      639.53    144.05 o 
  21   2   1       67.48      176.14    134.36 o 
  22   2   1        7.12       94.88    136.00 o 
  23   2   1        9.95      131.37    138.88 o 
   0   3   1     3134.43     3097.35    135.49 o 
   1   3   1     2658.62     2504.99     97.21 o 
   2   3   1     1120.35     1219.70     93.23 o 
   3   3   1     3773.04     3614.78    120.83 o 
   4   3   1     3710.84     3548.80    117.85 o 
   5   3   1     3390.31     3363.19    118.61 o 
   6   3   1     1317.15     1480.45     79.92 o 
   7   3   1     1718.04     1641.21     85.71 o 
   8   3   1      884.26     1009.27     73.06 o 
   9   3   1      957.05     1082.32     76.73 o 
  10   3   1      241.57      286.53     63.69 o 
  11   3   1     1726.59     1801.81    100.07 o 
  12   3   1      791.42      883.25    121.33 o 
  13   3   1      104.52      135.94    249.70 o 
  14   3   1        7.69      -87.32    117.87 o 
  15   3   1      174.87      283.56    238.48 o 
  16   3   1      118.03       16.80    126.88 o 
  17   3   1        3.51       85.43    134.74 o 
  18   3   1        8.22       -8.95    132.87 o 
  19   3   1      453.49      304.43    151.75 o 
   1   4   1      854.09      958.36     85.62 o 
   2   4   1       80.24      262.25     59.01 o 
   3   4   1     1359.78     1533.53     92.00 o 
   4   4   1      119.75      269.32     69.84 o 
   5   4   1     1123.28     1095.76    119.79 o 
   6   4   1      583.66      834.52    110.76 o 
   7   4   1     1761.15     1518.20    134.76 o 
   8   4   1      300.35      277.96    104.89 o 
   9   4   1      204.81      264.26    105.33 o 
  10   4   1      252.47      325.57    112.84 o 
  11   4   1     1020.45      947.39    130.68 o 
  12   4   1      237.73      325.06    120.64 o 
  13   4   1     1140.19      954.38    292.19 o 
   4   0   2    64685.58    67299.37   2745.49 o 
   6   0   2     6605.94     7323.04    304.48 o 
   8   0   2    15868.73    16315.27    654.51 o 
  10   0   2     1206.11     1448.79    103.03 o 
  12   0   2    11588.41    12133.90    511.45 o 
  14   0   2      689.91      693.48     95.15 o 
  16   0   2     2731.38     2772.80    181.70 o 
  18   0   2     3523.99     3754.85    221.31 o 
  20   0   2     1047.67     1067.74    146.57 o 
  22   0   2      358.99      564.26    139.96 o 
  24   0   2      291.46      394.30    145.90 o 
   1   1   2     1898.77     2080.41     58.57 o 
   2   1   2     1328.70     1311.28     68.15 o 
   3   1   2     5987.71     6205.47    196.74 o 
   4   1   2      477.94      839.24     63.63 o 
   5   1   2      256.70      259.36     45.78 o 
   6   1   2     8677.96     7677.08    243.41 o 
   7   1   2     1813.70     1815.72     82.20 o 
   8   1   2     4337.18     3898.81    190.20 o 
   9   1   2      208.32      135.33     54.46 o 
  10   1   2     3878.77     3550.06    126.03 o 
  11   1   2      487.15      526.42     53.71 o 
  12   1   2       28.96      112.42     67.67 o 
  13   1   2      269.31      210.58     65.97 o 
  14   1   2     2218.49     2580.18    113.22 o 
  15   1   2      769.89      893.22    199.54 o 
  16   1   2     2748.00     3054.50    137.06 o 
  17   1   2     1904.67     1845.65    112.47 o 
  18   1   2      532.33      727.32     88.33 o 
  19   1   2      274.46      353.27     85.27 o 
  20   1   2      152.11      252.71     86.70 o 
  21   1   2      101.16      142.39     88.71 o 
  22   1   2      181.60      288.19     95.68 o 
  23   1   2      161.75      137.44     96.37 o 
  24   1   2       53.27      -57.37     97.50 o 
   1   2   2     5876.73     5474.14    581.22 o 
   2   2   2     4281.59     4137.83    128.21 o 
   3   2   2     5364.77     5327.60    144.93 o 
   4   2   2     8410.57     8579.96    294.78 o 
   5   2   2      141.70      116.69     33.89 o 
   6   2   2     1572.90     1603.47     86.74 o 
   7   2   2     5862.30     5862.83    162.71 o 
   8   2   2     5482.81     5577.65    155.86 o 
   9   2   2     2718.59     2483.15    113.22 o 
  10   2   2     1470.93     1537.10     91.11 o 
  11   2   2      997.13     1010.95     68.20 o 
  12   2   2     2116.86     2295.97    151.54 o 
  13   2   2      420.66      484.86     69.31 o 
  14   2   2      715.88      816.68    150.29 o 
  15   2   2      937.88     1055.35     89.26 o 
  16   2   2     1507.28     1398.64    100.61 o 
  17   2   2       73.45      162.89     77.77 o 
  18   2   2       27.96       72.12     78.89 o 
  19   2   2      124.85      161.41     86.99 o 
  20   2   2       99.41      -10.82    122.24 o 
  21   2   2      267.77      389.50    144.33 o 
  22   2   2       10.77     -106.23    131.28 o 
   1   3   2     2305.32     2142.15     88.22 o 
   2   3   2     1558.43     1731.12    103.66 o 
   3   3   2      888.91     1063.51     66.82 o 
   4   3   2      263.11      260.11     51.60 o 
   5   3   2     2981.82     2765.42    105.33 o 
   6   3   2       28.53       88.17     51.23 o 
   7   3   2      205.67      112.40     53.83 o 
   8   3   2      200.85      191.08     58.78 o 
   9   3   2     4256.27     4054.17    136.94 o 
  10   3   2      367.64      571.79    101.97 o 
  11   3   2     1317.60     1432.18    204.91 o 
  12   3   2      805.45      952.28    120.46 o 
  13   3   2      291.19      208.86     98.38 o 
  14   3   2      179.25       65.20     98.59 o 
  15   3   2      136.58      -29.92    104.77 o 
  16   3   2      161.81      244.72    131.87 o 
  17   3   2      369.20      197.27    131.60 o 
  18   3   2       12.90      163.37    136.85 o 
  19   3   2       18.00      164.52    140.60 o 
   0   4   2     1046.71      911.62    210.03 o 
   1   4   2      725.60      824.29     82.54 o 
   2   4   2     2407.69     2391.22     96.80 o 
   3   4   2      671.74      798.14     69.72 o 
   4   4   2     1448.89     1517.37    101.14 o 
   5   4   2      274.83      318.12     82.59 o 
   6   4   2     1611.01     1916.73    138.71 o 
   7   4   2      427.81      513.00    142.25 o 
   8   4   2      206.94      323.50    103.98 o 
   9   4   2      520.35      508.85    111.14 o 
  10   4   2      628.67      503.44    115.73 o 
  11   4   2      201.23      313.06    123.59 o 
  12   4   2      561.38      300.10    121.07 o 
  13   4   2      432.87      466.07    211.71 o 
   4   0   3     7170.56     8008.19    319.21 o 
   6   0   3    12398.82    13404.00    519.44 o 
   8   0   3     9671.79     9008.15    385.24 o 
  10   0   3     2758.52     2619.78    142.44 o 
  12   0   3     9543.03     9359.74    401.67 o 
  14   0   3     1821.56     1600.12    136.59 o 
  16   0   3     2544.30     2960.67    181.63 o 
  18   0   3     2244.96     2760.21    188.24 o 
  20   0   3      987.20     1117.25    148.07 o 
  22   0   3      503.97      419.92    139.44 o 
  24   0   3      353.21      483.32    146.97 o 
   0   1   3    11797.57    12866.29    390.05 o 
   1   1   3    23136.13    24243.23    580.07 o 
   2   1   3   108930.75   118291.21   2441.94 o 
   4   1   3    41368.71    43781.34   1036.06 o 
   5   1   3     6669.90     6419.34    206.60 o 
   6   1   3    24602.80    23894.69    741.75 o 
   7   1   3     1545.76     1539.94     70.41 o 
   8   1   3     5845.84     5556.84    172.15 o 
   9   1   3      703.04      809.85     79.42 o 
  10   1   3     4198.53     3701.40    186.44 o 
  11   1   3     2819.62     2976.25    116.25 o 
  12   1   3      144.32      104.16     48.66 o 
  13   1   3       76.30      108.07     59.96 o 
  14   1   3     1554.32     1595.69     97.32 o 
  15   1   3      729.74      705.36     76.58 o 
  16   1   3      661.77      950.07     85.96 o 
  17   1   3      161.01      406.07    128.68 o 
  18   1   3      120.68      173.19     77.25 o 
  19   1   3       49.18       17.69     77.61 o 
  20   1   3       21.59      -13.42     82.18 o 
  21   1   3       51.67       67.52     92.92 o 
  22   1   3       95.77      164.84    105.21 o 
  23   1   3        6.38       86.94     96.08 o 
  24   1   3      311.01      267.58    104.22 o 
   1   2   3      554.16      559.49     47.89 o 
   2   2   3       99.76      111.60     28.83 o 
   3   2   3     1723.82     1756.76     67.12 o 
   4   2   3       81.21       73.71     31.89 o 
   5   2   3      165.73      199.19     36.41 o 
   6   2   3    10347.11    10353.32    267.69 o 
   7   2   3     1379.48     1491.60     77.03 o 
   8   2   3     1631.68     1498.46     74.42 o 
   9   2   3     2415.29     2369.69    118.56 o 
  10   2   3      268.53      286.04     50.84 o 
  11   2   3     1549.59     1639.75     85.23 o 
  12   2   3      215.22      328.26     64.93 o 
  13   2   3      444.32      451.17     71.65 o 
  14   2   3      766.25      828.26     82.76 o 
  15   2   3      494.87      524.95     79.42 o 
  16   2   3     1064.81     1296.07    100.54 o 
  17   2   3     1121.28     1041.72    144.41 o 
  18   2   3       26.06       93.47     81.25 o 
  19   2   3      921.57      899.12    107.32 o 
  20   2   3       19.58      102.59     89.35 o 
  21   2   3      129.37       56.27    129.26 o 
  22   2   3      103.71      135.82    138.98 o 
   0   3   3     3535.35     3691.23    149.14 o 
   1   3   3     2916.59     3101.25     93.89 o 
   2   3   3     2052.38     2112.23    109.74 o 
   3   3   3     1500.19     1623.81     93.15 o 
   4   3   3     2237.73     2063.41    109.79 o 
   5   3   3     2871.15     2790.17    102.62 o 
   6   3   3     1340.31     1455.32     82.83 o 
   7   3   3     3165.36     2822.82    167.52 o 
   8   3   3     2611.75     2463.65    105.88 o 
   9   3   3     4192.39     3937.22    161.43 o 
  10   3   3      560.87      686.06    102.44 o 
  11   3   3     1650.45     1685.76     98.10 o 
  12   3   3      309.59      292.02     87.40 o 
  13   3   3     1318.76     1474.74     99.41 o 
  14   3   3      310.45      158.86    121.37 o 
  15   3   3      291.27      443.21    130.24 o 
  16   3   3       88.86      106.85    121.84 o 
  17   3   3      193.58      163.75    129.36 o 
  18   3   3       79.72      176.35    135.01 o 
  19   3   3      166.72      172.17    142.51 o 
   1   4   3     1619.51     1528.71     97.98 o 
   2   4   3       74.99      249.99     59.24 o 
   3   4   3     2051.92     2072.56     96.97 o 
   4   4   3      360.05      539.49     93.11 o 
   5   4   3     1036.99     1175.83     86.95 o 
   6   4   3      101.40      221.26     71.22 o 
   7   4   3     1089.75     1065.13    122.19 o 
   8   4   3      319.24      319.31    104.15 o 
   9   4   3      658.46      578.83    115.02 o 
  10   4   3      236.39      238.94    107.28 o 
  11   4   3      134.60      189.48    112.17 o 
  12   4   3      716.08      519.04    122.98 o 
  13   4   3        6.20      -49.98    112.56 o 
   0   0   4     4345.52     4483.35    183.47 o 
   2   0   4     3552.91     3869.71    165.28 o 
   6   0   4    32050.39    31721.36   1294.29 o 
   8   0   4     6673.69     7138.56    307.02 o 
  10   0   4    19020.62    19981.91    802.06 o 
  12   0   4    12049.50    12961.83    534.54 o 
  14   0   4     3756.24     3747.57    207.85 o 
  16   0   4     1318.28     1334.28    132.30 o 
  18   0   4     1489.75     1855.47    163.38 o 
  20   0   4     2548.80     2384.32    194.62 o 
  22   0   4      480.92      866.56    156.15 o 
  24   0   4      231.89       98.79    139.30 o 
   1   1   4    13489.69    13194.56    323.09 o 
   2   1   4     8516.30     9708.08    239.17 o 
   3   1   4     4899.75     4871.99    295.71 o 
   4   1   4     3548.78     3059.19     87.50 o 
   5   1   4     4283.26     4497.67    148.19 o 
   6   1   4     6451.32     7583.18    310.75 o 
   7   1   4     1053.70     1219.88     64.08 o 
   8   1   4     1022.86      900.28     55.91 o 
   9   1   4      689.26      896.45     72.21 o 
  10   1   4     2369.43     2314.31    134.51 o 
  11   1   4     1629.72     1694.89    125.73 o 
  12   1   4     1081.35     1193.51     76.42 o 
  13   1   4     1423.46     1305.48    184.00 o 
  14   1   4      228.63      372.13     70.68 o 
  15   1   4       75.45       92.81     63.40 o 
  16   1   4     1974.48     1788.17    110.76 o 
  17   1   4      795.14      910.22     91.34 o 
  18   1   4       74.43      142.69     78.07 o 
  19   1   4      158.24      219.89     92.94 o 
  20   1   4      253.07      268.94     88.37 o 
  21   1   4      367.74      215.31    143.63 o 
  22   1   4       22.21       20.76     91.61 o 
  23   1   4       65.37       59.43     95.87 o 
  24   1   4      146.26      264.49    103.24 o 
   0   2   4    20076.29    20970.67    640.12 o 
   1   2   4     5024.65     5106.94    217.62 o 
   2   2   4    12002.38    11511.78    288.96 o 
   3   2   4    12555.40    12715.96    320.37 o 
   4   2   4     1440.06     1478.88     80.71 o 
   5   2   4     2603.29     2429.80     83.68 o 
   6   2   4     5072.22     4877.92    137.19 o 
   7   2   4     2045.69     1989.19     78.94 o 
   8   2   4     4121.01     4073.64    126.11 o 
   9   2   4     2130.72     2002.51    110.88 o 
  10   2   4      783.82      923.73     65.25 o 
  11   2   4     2227.86     2355.14    111.14 o 
  12   2   4      656.03      671.82     74.08 o 
  13   2   4     2678.95     2373.95    180.14 o 
  14   2   4       97.85      225.80     70.68 o 
  15   2   4     3024.36     3066.50    139.18 o 
  16   2   4      238.02      222.55     77.06 o 
  17   2   4     1196.30     1487.54    109.38 o 
  18   2   4       74.42       24.54    102.52 o 
  19   2   4      122.09      245.16    104.57 o 
  20   2   4       87.07       78.15     91.04 o 
  21   2   4      302.94      175.02     99.76 o 
  22   2   4       27.88       32.08    136.00 o 
   1   3   4     3395.84     3263.20     97.44 o 
   2   3   4      290.29      382.53     49.22 o 
   3   3   4      757.10      837.73     61.73 o 
   4   3   4      686.37      773.32     62.68 o 
   5   3   4     1961.17     1927.95     90.23 o 
   6   3   4      276.71      301.60     69.52 o 
   7   3   4     1965.39     1985.37     95.68 o 
   8   3   4      360.47      455.70     64.99 o 
   9   3   4     2273.98     2195.77    101.17 o 
  10   3   4      157.19      274.92     99.87 o 
  11   3   4     5533.92     5298.87    170.12 o 
  12   3   4      122.93      199.14     71.69 o 
  13   3   4      420.59      410.41     78.73 o 
  14   3   4      309.92      354.44     90.23 o 
  15   3   4      154.90       -2.84    117.25 o 
  16   3   4      342.94      545.41    137.10 o 
  17   3   4      366.92      167.75    131.08 o 
  18   3   4      416.25      277.72    141.00 o 
  19   3   4       44.71       27.18    142.15 o 
   0   4   4     3251.08     3400.33    228.88 o 
   1   4   4      701.03      787.52     80.34 o 
   2   4   4     1407.43     1721.20     85.55 o 
   3   4   4     1027.62     1107.39     75.49 o 
   4   4   4     2312.20     2190.65     95.64 o 
   5   4   4     1218.53     1368.63     92.89 o 
   6   4   4     1296.55     1360.09     93.93 o 
   7   4   4      390.19      502.13     80.48 o 
   8   4   4     1469.15     1495.39    134.84 o 
   9   4   4      721.05      821.42    121.89 o 
  10   4   4      471.54      340.39    214.91 o 
  11   4   4      513.29      564.15    269.29 o 
  12   4   4      206.70      219.08    114.20 o 
  13   4   4       80.68      -16.53    115.90 o 
   2   0   5      301.20      291.75     33.34 o 
   6   0   5     3148.61     2915.49    141.45 o 
   8   0   5     3915.19     3780.27    184.32 o 
  10   0   5     9337.80     9156.21    406.10 o 
  12   0   5     6811.16     7433.84    334.86 o 
  14   0   5     1944.93     2056.61    146.48 o 
  16   0   5      384.37      457.46    103.27 o 
  18   0   5      750.03      795.90    128.69 o 
  20   0   5     4314.37     4208.15    254.16 o 
  22   0   5     1046.16     1070.99    163.47 o 
  24   0   5       60.82      206.25    144.24 o 
   0   1   5     6689.27     6684.55    196.65 o 
   1   1   5    10750.51    11186.05    211.87 o 
   2   1   5    10666.52    11403.30    279.91 o 
   3   1   5     5580.94     5603.02    143.52 o 
   4   1   5    13691.56    13723.49    338.66 o 
   5   1   5     6526.66     6164.59    268.94 o 
   6   1   5    14555.97    13674.51    891.82 o 
   7   1   5      992.58     1015.86     62.95 o 
   8   1   5    13112.17    12981.67    388.16 o 
   9   1   5      400.69      496.62     50.43 o 
  10   1   5     5030.13     5358.35    175.59 o 
  11   1   5      832.98      885.39     94.16 o 
  12   1   5     4472.01     4105.38    219.15 o 
  13   1   5      135.25       -3.62     36.69 o 
  14   1   5      556.76      496.34     94.32 o 
  15   1   5       68.04      143.36     84.51 o 
  16   1   5     1305.85     1312.67    127.55 o 
  17   1   5      157.66       98.22     95.31 o 
  18   1   5      242.57      217.00    132.24 o 
  19   1   5       47.63       46.66     81.68 o 
  20   1   5      455.57      489.29    138.27 o 
  21   1   5       72.49      209.49    123.67 o 
  22   1   5        9.63       90.80     93.54 o 
  23   1   5      648.56      571.43    108.13 o 
  24   1   5      182.63      146.93    102.72 o 
   1   2   5     1794.94     1893.38     69.00 o 
   2   2   5      535.90      629.27     64.19 o 
   3   2   5     3397.64     3600.90    151.39 o 
   4   2   5      494.95      553.43     43.17 o 
   5   2   5     2517.33     2856.30     95.99 o 
   6   2   5      878.34      887.61     54.02 o 
   7   2   5      964.21      951.20     71.82 o 
   8   2   5     1186.53     1242.76     67.81 o 
   9   2   5      124.81      245.37     47.92 o 
  10   2   5      979.20      972.58     67.67 o 
  11   2   5      643.64      615.43     70.22 o 
  12   2   5      832.95      979.03     80.57 o 
  13   2   5      874.93     1028.72     87.90 o 
  14   2   5     2281.95     2011.12    120.81 o 
  15   2   5     1551.53     1589.74    106.35 o 
  16   2   5      352.49      271.01     80.69 o 
  17   2   5       16.63       44.06     80.28 o 
  18   2   5      412.73      325.75     89.03 o 
  19   2   5       40.56        4.73     85.70 o 
  20   2   5       39.68       -9.46     91.09 o 
  21   2   5       20.20       14.13     96.25 o 
  22   2   5       86.22       68.63    101.99 o 
   0   3   5     3890.57     3622.10    145.38 o 
   1   3   5     4525.81     4284.34    115.07 o 
   2   3   5     3292.74     3104.81     83.48 o 
   3   3   5     1494.00     1483.00     76.09 o 
   4   3   5      733.25      785.75     63.24 o 
   5   3   5     2445.28     2241.54    129.54 o 
   6   3   5     2619.11     2623.62    104.05 o 
   7   3   5     1408.90     1491.80     84.05 o 
   8   3   5     1869.38     1872.89    100.11 o 
   9   3   5     1740.91     1807.20     97.75 o 
  10   3   5     3756.06     3425.51    199.67 o 
  11   3   5      492.40      585.26    113.45 o 
  12   3   5      618.42      685.31     81.25 o 
  13   3   5      530.80      665.47    112.95 o 
  14   3   5      525.96      403.89     90.82 o 
  15   3   5      132.19      139.03    107.60 o 
  16   3   5      113.20      -35.82    118.81 o 
  17   3   5     1123.46     1291.44    167.70 o 
  18   3   5      258.38      405.20    143.58 o 
  19   3   5       95.04     -102.05    134.69 o 
   1   4   5     1307.87     1477.59     96.07 o 
   2   4   5      388.51      497.24     81.26 o 
   3   4   5     1239.26     1267.50     78.19 o 
   4   4   5       61.86      297.88     69.33 o 
   5   4   5      550.66      653.14     78.80 o 
   6   4   5      243.53      323.30     75.68 o 
   7   4   5      648.86      667.13     83.65 o 
   8   4   5       21.69       33.59     74.76 o 
   9   4   5      291.58      194.02    104.32 o 
  10   4   5       17.35       72.71    101.85 o 
  11   4   5      165.74       -4.95    103.68 o 
  12   4   5      288.33      184.29    118.01 o 
  13   4   5       63.76       25.09    166.95 o 
   0   0   6    12218.89    11318.60    460.04 o 
   2   0   6    60042.00    62168.79   2479.59 o 
   4   0   6     3909.29     4074.45    185.43 o 
   8   0   6     2493.55     2596.12    135.46 o 
  10   0   6     7312.02     6630.37    295.41 o 
  12   0   6     1575.09     2012.26    135.43 o 
  14   0   6     1276.06     1263.74    118.34 o 
  16   0   6      258.69      257.12     96.42 o 
  18   0   6     1352.58     1313.09    149.41 o 
  20   0   6      238.86      665.20    133.58 o 
  22   0   6     1055.54      793.39    151.85 o 
  24   0   6       73.64       87.78    144.33 o 
   1   1   6     4013.18     3931.53    103.80 o 
   2   1   6      434.65      503.59     30.17 o 
   3   1   6     5309.86     5819.74    205.44 o 
   4   1   6     1091.82     1148.62     56.38 o 
   5   1   6       68.21       31.55     66.72 o 
   6   1   6      650.67     1035.98     82.53 o 
   7   1   6     5636.79     5717.97    179.07 o 
   8   1   6     2740.61     2647.84    103.61 o 
   9   1   6     3799.30     3981.30    140.56 o 
  10   1   6       78.43      118.97     46.43 o 
  11   1   6      450.17      518.97     58.34 o 
  12   1   6     3458.81     3202.51    182.85 o 
  13   1   6      283.59      361.03     88.42 o 
  14   1   6      601.71      510.19     96.91 o 
  15   1   6      791.60      739.78    114.23 o 
  16   1   6      669.79      752.76     85.37 o 
  17   1   6      306.30      457.76     82.54 o 
  18   1   6      310.98      203.59    163.08 o 
  19   1   6       13.10       61.08     83.42 o 
  20   1   6     1763.60     1578.44    120.76 o 
  21   1   6      170.96       82.67     91.65 o 
  22   1   6       37.54       96.33     95.58 o 
  23   1   6      109.51       38.40     97.19 o 
  24   1   6      201.11      211.84    103.86 o 
   0   2   6     5684.13     5826.41    193.22 o 
   1   2   6     8569.64     8584.58    227.10 o 
   2   2   6     7969.41     7545.94    186.22 o 
   3   2   6    10663.86    10516.21    270.35 o 
   4   2   6     6123.48     6327.29    171.50 o 
   5   2   6     3620.67     3641.09    111.91 o 
   6   2   6     4961.40     4712.53    138.43 o 
   7   2   6    10892.45    10328.51    267.74 o 
   8   2   6     1277.70     1447.66     99.44 o 
   9   2   6      458.56      478.60     56.15 o 
  10   2   6     2439.09     2483.75    110.25 o 
  11   2   6     3897.91     3743.51    332.44 o 
  12   2   6      671.33      703.72    104.13 o 
  13   2   6      605.39      661.05     81.64 o 
  14   2   6       39.87      142.26     73.28 o 
  15   2   6      930.97     1114.86     99.87 o 
  16   2   6       64.41       90.55     79.92 o 
  17   2   6      103.24      115.74    129.37 o 
  18   2   6       39.67      106.42     85.89 o 
  19   2   6      588.37      720.94    103.59 o 
  20   2   6       47.75      -68.52     90.72 o 
  21   2   6       83.64     -160.84     93.07 o 
  22   2   6       75.51       11.25    101.11 o 
   1   3   6     1938.48     1954.54    131.66 o 
   2   3   6      115.18      140.31     43.10 o 
   3   3   6     3431.60     3237.39     99.75 o 
   4   3   6      239.60      261.76     55.09 o 
   5   3   6     1452.52     1411.20     87.21 o 
   6   3   6      852.77      799.36     68.04 o 
   7   3   6     1068.73     1112.62     96.05 o 
   8   3   6      334.88      384.97     72.44 o 
   9   3   6      197.02      329.35     65.79 o 
  10   3   6     1066.30     1137.55    123.96 o 
  11   3   6     1292.74     1203.03     87.82 o 
  12   3   6       97.47       90.22     71.46 o 
  13   3   6       57.78      153.37     83.61 o 
  14   3   6     1321.54     1263.67    110.69 o 
  15   3   6     1647.03     1457.78    215.20 o 
  16   3   6      115.58       87.33    173.40 o 
  17   3   6       88.60      310.64    135.77 o 
  18   3   6       57.93       92.40    134.52 o 
  19   3   6      145.33      118.53    142.94 o 
   0   4   6     3931.89     3938.76    251.28 o 
   1   4   6      386.88      671.52     80.42 o 
   2   4   6      406.14      601.70     78.07 o 
   3   4   6      597.39      637.83     76.63 o 
   4   4   6     1468.67     1534.12     96.41 o 
   5   4   6      247.31      164.10     70.46 o 
   6   4   6      805.76      988.20     88.15 o 
   7   4   6     1408.95     1616.72    127.44 o 
   8   4   6     1614.79     1629.90    139.03 o 
   9   4   6      317.60      276.78    118.34 o 
  10   4   6       96.18      130.11    207.15 o 
  11   4   6      406.71      228.53    331.11 o 
  12   4   6      800.89      738.66    308.63 o 
   2   0   7     4497.09     4495.15    196.76 o 
   4   0   7      184.33      287.82     47.61 o 
   8   0   7     1312.42     1843.77    104.66 o 
  10   0   7     3386.99     3229.20    170.11 o 
  12   0   7      136.26      229.09     76.20 o 
  14   0   7     2377.76     2327.54    160.82 o 
  16   0   7      503.93      440.93    105.16 o 
  18   0   7     1694.76     1782.28    162.66 o 
  20   0   7     1228.53      689.60    140.39 o 
  22   0   7      593.63      726.73    149.80 o 
  24   0   7       27.30      -69.70    139.15 o 
   0   1   7    29747.80    31286.99    931.60 o 
   1   1   7     2496.96     2453.33     81.96 o 
   2   1   7      487.70      607.99     36.43 o 
   3   1   7     5234.50     5259.20    158.93 o 
   4   1   7    26179.62    25367.89    733.01 o 
   5   1   7     2628.65     2654.65    136.54 o 
   6   1   7      920.42     1058.31     62.19 o 
   7   1   7     3255.96     3448.15    128.56 o 
   8   1   7    18729.36    19006.54    557.12 o 
   9   1   7     2394.15     2482.56    103.01 o 
  10   1   7       49.56       31.70     45.89 o 
  11   1   7     1440.60     1500.89     88.62 o 
  12   1   7     6009.42     5875.69    200.19 o 
  13   1   7     2816.38     2989.29    181.73 o 
  14   1   7      273.23      340.24     93.84 o 
  15   1   7      528.84      479.65    105.81 o 
  16   1   7      685.84      656.81     83.62 o 
  17   1   7     1755.46     1634.41    114.66 o 
  18   1   7       85.91      218.43     82.09 o 
  19   1   7       45.07      225.99    110.61 o 
  20   1   7      588.89      630.81     99.36 o 
  21   1   7      241.77      353.95    108.53 o 
  22   1   7       85.63       19.28     94.77 o 
  23   1   7      519.06      370.98    103.75 o 
  24   1   7      184.60      202.67    105.71 o 
   1   2   7     5565.61     5525.00    202.46 o 
   2   2   7      191.88      160.31     30.67 o 
   3   2   7      793.56      799.80     65.07 o 
   4   2   7     1923.46     2493.24    116.50 o 
   5   2   7     4591.97     5146.95    144.45 o 
   6   2   7      633.35      708.29     51.35 o 
   7   2   7       93.18      151.10     42.91 o 
   8   2   7       52.12      133.23     45.18 o 
   9   2   7     2847.64     3064.17    233.60 o 
  10   2   7      712.67      746.80     71.17 o 
  11   2   7      280.80      449.76    115.92 o 
  12   2   7      763.69      938.74    145.31 o 
  13   2   7     1846.35     1861.87    112.10 o 
  14   2   7     1324.37     1483.86    107.07 o 
  15   2   7      494.03      461.33     82.92 o 
  16   2   7        5.53       16.23     78.98 o 
  17   2   7       29.70       50.31     83.42 o 
  18   2   7      731.97      812.57    101.25 o 
  19   2   7      186.46      196.72     93.26 o 
  20   2   7      146.86        6.70     93.74 o 
  21   2   7       40.26      -87.04     96.96 o 
  22   2   7      244.52      189.58    106.32 o 
   0   3   7     1269.05     1361.16     93.72 o 
   1   3   7     9883.38     9630.41    337.75 o 
   2   3   7     4726.29     4534.05    138.05 o 
   3   3   7     2682.86     2572.18     88.52 o 
   4   3   7     1770.69     1679.14     85.81 o 
   5   3   7     8116.63     7611.16    208.48 o 
   6   3   7     2758.85     2742.62    133.89 o 
   7   3   7     1515.83     1454.65     84.90 o 
   8   3   7      509.44      638.50     71.25 o 
   9   3   7     1925.09     1929.57    101.99 o 
  10   3   7     1422.14     1493.25     92.76 o 
  11   3   7     1009.55     1088.24     93.41 o 
  12   3   7      495.95      458.83     85.24 o 
  13   3   7     3796.73     3451.02    157.88 o 
  14   3   7      468.01      455.35     93.40 o 
  15   3   7       39.76       47.20     88.87 o 
  16   3   7       44.27       92.73    171.61 o 
  17   3   7      604.15      799.39    111.91 o 
  18   3   7      143.66      -22.04    135.79 o 
   1   4   7     1750.71     1664.66    179.08 o 
   2   4   7      109.41      210.80     85.31 o 
   3   4   7     2005.42     2068.55    132.26 o 
   4   4   7      517.76      726.87     79.53 o 
   5   4   7      312.94      490.14     77.82 o 
   6   4   7      251.72      319.25     79.23 o 
   7   4   7     1177.03     1190.58     94.74 o 
   8   4   7     2090.22     2080.57    116.14 o 
   9   4   7     1339.34     1343.92    102.46 o 
  10   4   7       47.58       38.87    108.67 o 
  11   4   7      105.79     -149.19    215.67 o 
  12   4   7      357.48      197.80    116.18 o 
   0   0   8     2752.21     2835.76    132.79 o 
   2   0   8    34456.79    34053.03   1842.81 o 
   4   0   8      667.04     1027.11     73.50 o 
  10   0   8    11270.72    11004.94    468.08 o 
  12   0   8     1051.85     1177.13    110.95 o 
  14   0   8     4634.51     5098.15    256.32 o 
  16   0   8       58.67       21.98     95.81 o 
  18   0   8      514.30      663.68    124.86 o 
  20   0   8     1312.85     1093.96    152.58 o 
  22   0   8      246.18      185.55    135.18 o 
  24   0   8       61.31      -82.49    139.46 o 
   2   1   8      475.03      698.94     39.78 o 
   3   1   8     1271.21     1407.91     60.93 o 
   4   1   8     3340.69     3535.53    116.30 o 
   5   1   8      742.67      731.85    195.07 o 
   6   1   8     2456.58     2165.02    151.64 o 
   7   1   8      315.70      382.50     44.40 o 
   8   1   8     2836.45     2918.40    112.30 o 
   9   1   8      629.83      651.70     59.01 o 
  10   1   8      929.36      980.06     72.34 o 
  11   1   8     1172.39     1209.39     79.34 o 
  12   1   8     1824.00     2019.18    101.02 o 
  13   1   8      197.88      324.13     93.47 o 
  14   1   8      545.73      659.16    107.99 o 
  15   1   8      322.01      240.72     87.35 o 
  16   1   8     1477.14     1577.69    109.06 o 
  17   1   8      574.41      565.08     86.53 o 
  18   1   8      743.71      808.42    216.11 o 
  19   1   8      860.03      501.71     94.64 o 
  20   1   8      482.14      396.48     95.50 o 
  21   1   8      261.68      224.25     95.05 o 
  22   1   8       56.31       45.18     95.10 o 
  23   1   8      272.42      227.64    102.43 o 
  24   1   8      793.01      515.47    112.83 o 
   0   2   8     5146.82     4934.13    164.81 o 
   1   2   8     7459.77     7767.82    155.49 o 
   2   2   8     1992.24     1800.08     56.38 o 
   3   2   8    11633.72    11712.68    254.79 o 
   4   2   8     5514.41     5569.91    153.87 o 
   5   2   8     3685.27     3638.44    113.23 o 
   6   2   8     9877.39     9140.85    286.31 o 
   7   2   8     4929.69     4652.17    157.43 o 
   8   2   8     2351.75     2634.31    114.95 o 
   9   2   8     1594.24     1584.28     95.78 o 
  10   2   8     1442.92     1495.97     92.72 o 
  11   2   8     1637.82     1722.49    117.91 o 
  12   2   8      743.24      836.24     84.07 o 
  13   2   8      151.12      209.12     72.54 o 
  14   2   8     3475.92     3107.53    144.61 o 
  15   2   8      240.75      203.16     81.85 o 
  16   2   8      392.33      410.25    156.53 o 
  17   2   8      189.04      225.44     87.57 o 
  18   2   8      463.65      353.90     94.22 o 
  19   2   8      164.59      328.74     99.87 o 
  20   2   8      140.37      183.59    146.63 o 
  21   2   8      168.83       53.17    165.01 o 
  22   2   8       48.15      174.14    106.43 o 
   1   3   8     3841.36     3588.96     90.10 o 
   2   3   8      496.35      560.03     50.09 o 
   3   3   8      376.67      441.34     48.96 o 
   4   3   8      849.55      743.81     60.06 o 
   5   3   8      903.85      967.41     70.49 o 
   6   3   8      623.61      692.89     66.97 o 
   7   3   8      663.32      783.36     78.84 o 
   8   3   8      682.46      605.41     71.44 o 
   9   3   8      595.75      484.79     70.77 o 
  10   3   8     1168.86     1160.95    170.69 o 
  11   3   8      415.87      558.17    120.99 o 
  12   3   8      326.32      417.06     86.76 o 
  13   3   8      396.96      403.58    100.81 o 
  14   3   8      334.16      367.94     93.58 o 
  15   3   8      126.85      121.14     90.50 o 
  16   3   8        3.49      -32.08     94.01 o 
  17   3   8       62.19       29.85     97.24 o 
  18   3   8      241.97      248.93    142.37 o 
   0   4   8     3143.28     3169.38    215.28 o 
   1   4   8      542.23      439.17    120.52 o 
   2   4   8      328.19      476.51     95.11 o 
   3   4   8     1178.31     1090.17    144.90 o 
   4   4   8     2701.67     2831.72    151.56 o 
   5   4   8      508.46      631.57     80.94 o 
   6   4   8      114.87      124.99     72.60 o 
   7   4   8       33.01      157.13     75.86 o 
   8   4   8     1096.26     1352.51     99.58 o 
   9   4   8      675.44      642.74    177.71 o 
  10   4   8      149.12       65.36     83.60 o 
  11   4   8      840.87      751.77    171.60 o 
  12   4   8      837.14      945.13    157.95 o 
   2   0   9     1354.25     1390.52     57.45 o 
   6   0   9     3798.49     3431.61    174.87 o 
   8   0   9       42.10      -15.66     22.18 o 
  10   0   9     6000.50     5344.97    251.97 o 
  12   0   9     3866.37     4197.02    205.72 o 
  14   0   9     1659.27     2018.13    153.30 o 
  16   0   9      409.59      640.03    118.20 o 
  18   0   9      319.90      435.27    120.03 o 
  20   0   9      154.19      266.67    128.17 o 
  22   0   9      970.23      717.26    153.64 o 
  24   0   9        6.03     -117.36    138.65 o 
   2   1   9     4103.63     4234.77    186.05 o 
   3   1   9     3990.38     3613.63    240.38 o 
   4   1   9    17389.01    16719.11    696.95 o 
   5   1   9     1830.80     1758.29    121.48 o 
   6   1   9     5515.27     5610.83    178.29 o 
   7   1   9      243.94      163.57     41.04 o 
   8   1   9     4359.64     3925.79    140.43 o 
   9   1   9     5237.93     5264.52    176.82 o 
  10   1   9       24.71       21.15     49.33 o 
  11   1   9     2385.84     2447.45    114.99 o 
  12   1   9     2471.75     2483.60    115.76 o 
  13   1   9       53.86      -21.60    116.14 o 
  14   1   9     1128.91     1317.14    136.79 o 
  15   1   9      262.24      365.57     86.30 o 
  16   1   9     1905.34     2005.11    118.33 o 
  17   1   9      542.29      696.22     90.05 o 
  18   1   9       78.82      131.16     81.09 o 
  19   1   9      352.53      306.73    123.94 o 
  20   1   9      229.39      260.42     93.89 o 
  21   1   9      451.03      508.83    139.56 o 
  22   1   9      145.04       97.62    136.55 o 
  23   1   9       68.13      124.79    122.20 o 
   1   2   9     3715.92     3954.96     86.64 o 
   2   2   9      166.50      224.57     36.92 o 
   3   2   9     2724.63     2617.67     75.73 o 
   4   2   9      220.96      416.20     42.80 o 
   5   2   9     8514.99     9275.88    241.82 o 
   6   2   9     3200.33     3056.56    119.84 o 
   7   2   9      350.16      445.26     75.04 o 
   8   2   9      649.23      679.15     66.73 o 
   9   2   9     3555.66     3538.61    182.36 o 
  10   2   9      354.92      417.78     67.34 o 
  11   2   9      195.77      328.61    100.16 o 
  12   2   9      351.07      350.27     74.06 o 
  13   2   9      367.59      324.37     76.62 o 
  14   2   9      613.55      728.32     91.47 o 
  15   2   9      170.04       89.85     79.41 o 
  16   2   9      470.27      558.50     93.72 o 
  17   2   9     1342.32     1007.14    112.05 o 
  18   2   9      210.03      295.51     92.39 o 
  19   2   9      197.38      188.64     95.52 o 
  20   2   9       97.90      136.82     96.89 o 
  21   2   9       61.37      166.82    102.58 o 
  22   2   9      189.79      212.02    109.38 o 
   0   3   9     1667.01     1683.76     95.55 o 
   1   3   9     3889.57     3591.23    104.15 o 
   2   3   9     4003.26     3720.76    106.62 o 
   3   3   9     1313.03     1286.79     64.12 o 
   4   3   9     1817.97     1720.23     75.68 o 
   5   3   9     3522.44     3350.10    121.08 o 
   6   3   9     2142.36     1999.97     96.15 o 
   7   3   9      445.35      456.62     93.76 o 
   8   3   9      462.89      404.11     67.44 o 
   9   3   9     4793.69     4374.42    148.93 o 
  10   3   9     1018.31     1124.72     96.25 o 
  11   3   9     1223.89     1225.52    102.64 o 
  12   3   9       76.16      136.19     99.86 o 
  13   3   9     1652.86     1758.10    123.46 o 
  14   3   9      591.10      523.31     98.37 o 
  15   3   9       65.51       23.19    171.22 o 
  16   3   9       41.26      203.28    118.81 o 
  17   3   9      593.58      535.22    313.71 o 
  18   3   9       30.62       -4.45    192.21 o 
   1   4   9     1380.52     1352.80    152.84 o 
   2   4   9       29.62      260.31    120.95 o 
   3   4   9     2094.27     2090.16    179.74 o 
   4   4   9      163.82      426.76    171.42 o 
   5   4   9      838.16     1024.78    115.22 o 
   6   4   9      596.92      515.38     79.85 o 
   7   4   9      882.59      900.26    102.35 o 
   8   4   9      296.17      484.82    197.82 o 
   9   4   9     1041.78      951.60    127.75 o 
  10   4   9      236.11       16.07    173.81 o 
  11   4   9      409.39      374.39     98.76 o 
   0   0  10    13976.99    13469.16    549.02 o 
   2   0  10    47408.91    49324.10   1394.33 o 
   6   0  10    15356.88    14881.04    622.80 o 
   8   0  10     6385.74     6457.02    295.65 o 
  12   0  10     1621.66     2070.40    143.53 o 
  14   0  10      949.40      980.26    120.75 o 
  16   0  10      715.18      750.26    122.39 o 
  18   0  10      341.84      274.94    117.72 o 
  20   0  10      384.58      580.15    138.30 o 
  22   0  10      316.32      420.46    143.44 o 
  24   0  10       38.53      255.77    150.26 o 
   1   1  10      355.37      376.00     28.17 o 
   3   1  10     1687.71     1932.48    108.08 o 
   5   1  10      630.08      644.35     48.85 o 
   6   1  10      158.64      193.32     41.50 o 
   7   1  10      559.47      658.68     55.50 o 
   8   1  10     1666.03     1581.20     85.93 o 
   9   1  10      500.22      537.67     99.52 o 
  10   1  10      961.20      869.32     72.55 o 
  11   1  10      179.97      265.53     73.71 o 
  12   1  10     2507.49     2518.56    188.56 o 
  13   1  10      369.98      503.07     72.82 o 
  14   1  10      852.81      904.75     84.95 o 
  15   1  10       94.30        4.25     68.78 o 
  16   1  10     1903.23     2189.17    124.16 o 
  17   1  10      517.24      540.95     88.20 o 
  18   1  10      647.14      659.15     94.91 o 
  19   1  10        7.29       58.32     85.71 o 
  20   1  10      512.12      344.21    154.83 o 
  21   1  10       36.60       30.50     95.51 o 
  22   1  10       89.76       68.51     99.25 o 
  23   1  10      231.59      122.83    140.07 o 
   0   2  10     8662.41     8468.28    267.40 o 
   1   2  10     9450.50     9321.19    183.87 o 
   2   2  10    10690.35    10748.40    283.11 o 
   3   2  10     6412.43     6353.97    146.07 o 
   4   2  10     5774.90     5851.84    139.82 o 
   5   2  10     5928.63     6166.20    197.90 o 
   6   2  10     3754.21     3922.38    139.96 o 
   7   2  10     5914.72     5752.58    193.89 o 
   8   2  10      937.23     1043.44    117.58 o 
   9   2  10     4739.16     4733.12    175.99 o 
  10   2  10     3218.67     3358.60    140.47 o 
  11   2  10     1833.04     1878.43    111.01 o 
  12   2  10     1028.13     1033.12     90.90 o 
  13   2  10      534.92      693.51    116.99 o 
  14   2  10      301.09      311.10     87.03 o 
  15   2  10     2458.63     2361.38    134.98 o 
  16   2  10      525.50      387.94     91.12 o 
  17   2  10      158.88      391.07     92.53 o 
  18   2  10      124.93       32.91     90.85 o 
  19   2  10      153.38      143.32     94.93 o 
  20   2  10       10.21      -43.95     93.95 o 
  21   2  10       32.66      112.97    101.91 o 
   1   3  10      907.42      927.48     56.80 o 
   2   3  10      114.78      179.87     43.73 o 
   3   3  10     2394.56     2388.86     99.41 o 
   4   3  10      863.50     1119.24     76.77 o 
   5   3  10     2552.94     2437.84    103.63 o 
   6   3  10      117.07      174.90     59.47 o 
   7   3  10      986.04     1162.58     80.34 o 
   8   3  10      198.41      134.74     63.02 o 
   9   3  10      581.93      724.84    113.58 o 
  10   3  10      923.46      964.25     93.60 o 
  11   3  10     2062.54     2198.86    124.69 o 
  12   3  10      180.38      179.22     84.16 o 
  13   3  10      237.11      324.72     89.51 o 
  14   3  10      483.20      633.90     99.64 o 
  15   3  10      241.78      180.57     92.84 o 
  16   3  10      352.40      309.44    199.90 o 
  17   3  10      117.04      107.40    165.10 o 
  18   3  10      194.62       84.90    104.29 o 
   0   4  10     3704.09     3668.15    233.49 o 
   1   4  10     1157.06     1268.08    154.72 o 
   2   4  10     1797.33     1575.43    165.33 o 
   3   4  10     1667.69     1972.01    176.04 o 
   4   4  10     3121.43     3206.94    213.28 o 
   5   4  10      586.18      599.69    131.35 o 
   6   4  10     1171.81     1133.46    125.13 o 
   7   4  10     1122.85     1186.59    146.86 o 
   8   4  10      909.43      998.03    185.26 o 
   9   4  10      859.02      641.96    187.42 o 
  10   4  10      887.24      710.88    101.48 o 
  11   4  10      487.57      493.23    100.78 o 
   2   0  11     3123.60     3226.30    105.42 o 
   4   0  11     3571.31     3567.53    173.22 o 
   6   0  11     1181.24     1492.69    113.30 o 
   8   0  11     6359.35     7362.99    317.01 o 
  10   0  11      526.58      102.53     44.42 o 
  14   0  11     1692.24     1694.02    152.52 o 
  16   0  11     1568.62     1525.09    152.57 o 
  18   0  11      666.14      463.09    122.02 o 
  20   0  11      204.15      242.01    130.34 o 
  22   0  11     1169.73     1069.23    166.54 o 
  24   0  11      189.01       -4.51    147.99 o 
   0   1  11    27876.55    29249.18    832.52 o 
   1   1  11     3605.24     3669.58     84.93 o 
   2   1  11    16842.21    17860.99    515.58 o 
   3   1  11     2794.80     2166.14    114.07 o 
   4   1  11     3905.47     3437.92    171.44 o 
   5   1  11     8592.48     8745.34    264.39 o 
   6   1  11     1310.78     1225.65     72.80 o 
   7   1  11     1869.19     2019.20     93.02 o 
   8   1  11     7907.67     7859.37    249.99 o 
   9   1  11     2716.49     2735.37    114.78 o 
  10   1  11     6143.12     5957.20    202.85 o 
  11   1  11        9.15       27.07     57.97 o 
  12   1  11     3039.70     3367.17    141.02 o 
  13   1  11     2489.15     2436.01    124.10 o 
  14   1  11      548.45      704.26     83.03 o 
  15   1  11      321.60      369.49     79.70 o 
  16   1  11      480.21      622.73    102.89 o 
  17   1  11       19.19      -53.16     74.36 o 
  18   1  11      629.89      770.42     96.92 o 
  19   1  11      170.97       73.49     87.03 o 
  20   1  11      465.53      300.15     97.57 o 
  21   1  11       51.81       99.56     97.54 o 
  22   1  11        8.86       90.03     99.10 o 
  23   1  11      109.45      180.52    106.51 o 
   1   2  11     2184.11     1997.21     54.07 o 
   2   2  11     1912.30     1954.67     74.17 o 
   3   2  11     1683.76     1601.39    117.71 o 
   4   2  11      924.72     1031.73     77.13 o 
   5   2  11      473.25      522.29     56.35 o 
   6   2  11      612.42      618.53     62.47 o 
   7   2  11      528.03      585.44     65.34 o 
   8   2  11     1603.13     1596.50    104.58 o 
   9   2  11      836.20      820.25     81.29 o 
  10   2  11      478.16      473.33     73.33 o 
  11   2  11      979.43     1263.09    104.82 o 
  12   2  11     2356.14     2062.91    119.46 o 
  13   2  11      861.17      753.25     90.78 o 
  14   2  11      202.04      225.94     83.09 o 
  15   2  11      298.51      440.71    150.79 o 
  16   2  11      505.81      609.04     98.08 o 
  17   2  11       80.24       62.67     88.86 o 
  18   2  11      216.18      110.48     92.21 o 
  19   2  11      440.46      207.44     97.38 o 
  20   2  11       16.11       40.37     96.89 o 
  21   2  11      203.43       71.50    102.34 o 
   0   3  11     2010.24     2134.94    115.09 o 
   1   3  11     1290.25     1390.71     96.73 o 
   2   3  11     2370.57     2246.43     94.55 o 
   3   3  11     2140.03     2176.12     95.90 o 
   4   3  11     1685.91     1727.23     89.37 o 
   5   3  11     5233.58     4822.01    154.30 o 
   6   3  11     2141.61     2172.31    143.88 o 
   7   3  11     1201.18     1447.90     98.84 o 
   8   3  11      891.08      997.46     90.41 o 
   9   3  11     1178.38     1434.06    103.03 o 
  10   3  11     1604.79     1770.36    113.03 o 
  11   3  11      309.16      469.57    103.30 o 
  12   3  11      426.93      376.18     88.12 o 
  13   3  11      675.05      775.27    100.75 o 
  14   3  11      834.27      892.60    106.38 o 
  15   3  11      165.83      202.95     93.64 o 
  16   3  11       53.33       67.88     97.88 o 
  17   3  11      992.98     1149.43    206.65 o 
   1   4  11      789.29      889.35    105.94 o 
   2   4  11      137.14      228.84    127.19 o 
   3   4  11     2366.91     2358.24    193.94 o 
   4   4  11      475.94      618.20    135.06 o 
   5   4  11      591.47      797.03    140.77 o 
   6   4  11       67.94      232.46    125.00 o 
   7   4  11     1566.90     1514.58    167.63 o 
   8   4  11      372.61      379.44    207.18 o 
   9   4  11      148.07      297.86     91.92 o 
  10   4  11      207.85      298.62     94.84 o 
   0   0  12    52380.16    51393.56   2056.53 o 
   2   0  12      124.01      121.51     36.72 o 
   4   0  12     7662.72     7257.29    316.88 o 
   6   0  12     5959.43     5000.23    245.23 o 
   8   0  12    15631.53    14976.91    643.40 o 
  10   0  12      270.67      356.51     82.01 o 
  16   0  12      926.13      867.55    133.55 o 
  18   0  12      424.32      313.44    120.10 o 
  20   0  12      805.81      430.02    136.98 o 
  22   0  12      690.85      860.81    162.03 o 
   1   1  12     2274.26     2422.97     75.14 o 
   2   1  12     3291.97     3807.70    128.24 o 
   3   1  12      609.95      776.05     75.64 o 
   4   1  12     2184.55     1955.24    123.70 o 
   5   1  12      780.23      926.03     83.68 o 
   6   1  12     1347.60     1390.28    125.17 o 
   7   1  12     1831.26     1950.32    103.69 o 
   8   1  12      823.29      887.12     70.76 o 
   9   1  12     2096.35     2146.36    105.47 o 
  10   1  12     2307.57     2587.01    116.97 o 
  11   1  12       11.62        2.08     59.69 o 
  12   1  12     1945.20     1798.48    109.81 o 
  13   1  12      303.57      250.71     72.64 o 
  14   1  12     1311.64     1155.29     97.73 o 
  15   1  12       59.79      117.89     74.15 o 
  16   1  12       64.62       68.35     74.80 o 
  17   1  12       18.39       31.28     81.95 o 
  18   1  12      781.21      873.77    103.41 o 
  19   1  12       10.07      -25.03     85.85 o 
  20   1  12       37.72       28.17     92.12 o 
  21   1  12        5.49       45.14     96.92 o 
  22   1  12       30.78      -16.37    102.15 o 
  23   1  12       37.87        3.37    106.22 o 
   0   2  12     7377.49     7204.38    223.67 o 
   1   2  12     3145.75     2778.40     88.98 o 
   2   2  12     2451.74     2007.50    126.12 o 
   3   2  12     3200.30     3141.66    120.51 o 
   4   2  12     1959.83     1842.03     91.29 o 
   5   2  12     2770.57     2325.53    136.31 o 
   6   2  12     1806.67     1722.53     97.69 o 
   7   2  12     2467.88     2292.57    110.74 o 
   8   2  12     3111.21     2979.44    129.07 o 
   9   2  12     1901.28     1759.45    106.47 o 
  10   2  12      720.16      801.02     81.46 o 
  11   2  12     1790.50     1742.80    110.86 o 
  12   2  12     2381.01     2375.10    126.93 o 
  13   2  12     1966.89     2219.26    127.89 o 
  14   2  12      611.40      610.01    142.19 o 
  15   2  12      248.04      257.51     89.00 o 
  16   2  12       35.78       27.05     86.61 o 
  17   2  12      313.36      372.08     97.62 o 
  18   2  12       64.97       23.71     92.97 o 
  19   2  12      502.22      572.70    105.47 o 
  20   2  12      296.41      197.94    101.54 o 
  21   2  12       89.90      -54.91    102.76 o 
   1   3  12     2686.98     2589.36    182.26 o 
   2   3  12      115.90      162.32     52.64 o 
   3   3  12     1668.33     1858.84     91.06 o 
   4   3  12     1289.06     1279.01     79.64 o 
   5   3  12     2082.06     2148.84    100.93 o 
   6   3  12       59.37      172.99     67.59 o 
   7   3  12     3732.09     3617.67    227.40 o 
   8   3  12      757.61      840.94     88.99 o 
   9   3  12      557.23      679.63     86.15 o 
  10   3  12      158.91      292.92     80.42 o 
  11   3  12      204.75      181.48     80.69 o 
  12   3  12      652.89      583.59     94.64 o 
  13   3  12      698.87      657.58    100.06 o 
  14   3  12      122.52      171.01     92.27 o 
  15   3  12      464.84      361.64    118.14 o 
  16   3  12      181.14      233.48    103.55 o 
  17   3  12       55.78       10.73    102.51 o 
   0   4  12     1052.30      927.06    148.86 o 
   1   4  12      400.57      561.31    100.47 o 
   2   4  12     1612.67     1518.96    171.39 o 
   3   4  12      899.40     1025.19    148.97 o 
   4   4  12     1166.33     1200.56    158.58 o 
   5   4  12      675.12      545.68    135.83 o 
   6   4  12     1787.23     1593.58    169.68 o 
   7   4  12      872.08     1082.39    154.76 o 
   8   4  12      476.27      766.55    142.17 o 
   9   4  12      478.51      446.88    130.37 o 
  10   4  12      708.97      632.98    102.41 o 
   2   0  13     3376.66     4201.10    135.58 o 
   4   0  13     3432.61     3955.63    130.06 o 
   6   0  13     2591.14     2230.68    140.53 o 
   8   0  13     5322.19     4682.17    240.14 o 
  10   0  13      205.34      418.10     88.32 o 
  14   0  13      551.99      359.78     97.05 o 
  16   0  13     3091.33     2585.53    202.78 o 
  18   0  13      749.04      531.38    134.99 o 
  20   0  13      533.25      528.56    140.61 o 
  22   0  13       41.86      198.75    141.83 o 
   0   1  13     2341.33     2652.56     98.14 o 
   1   1  13     9234.40     9790.97    205.60 o 
   2   1  13    41818.27    39710.07   1966.62 o 
   3   1  13      875.01      561.00     59.94 o 
   4   1  13     8741.24     9273.17    377.71 o 
   5   1  13     1089.16     1309.49    110.17 o 
   6   1  13    26842.58    27040.69   1125.38 o 
   7   1  13     4908.98     4605.16    160.59 o 
   8   1  13     1269.54     1396.28     86.26 o 
   9   1  13     1167.88     1302.89     84.86 o 
  10   1  13     3849.85     3470.67    144.41 o 
  11   1  13      972.41     1101.17     88.76 o 
  12   1  13      138.72      237.76    120.00 o 
  13   1  13      199.34      229.10     74.22 o 
  14   1  13     2475.93     2557.75    137.19 o 
  15   1  13      361.71      426.53     85.54 o 
  16   1  13        2.81       67.66     76.48 o 
  17   1  13       69.17       31.54     78.07 o 
  18   1  13      154.16      311.93     90.50 o 
  19   1  13       10.87      -49.24     87.06 o 
  20   1  13       82.72      195.09     97.32 o 
  21   1  13       70.04      -56.90     96.88 o 
  22   1  13       18.34       88.63    105.81 o 
   1   2  13      433.53       75.69     53.22 o 
   2   2  13      258.52      258.35     46.81 o 
   3   2  13     1344.58     1405.76     80.87 o 
   4   2  13      857.39      988.73    133.66 o 
   5   2  13      108.02      127.11     51.78 o 
   6   2  13      778.75      829.25     71.96 o 
   7   2  13     3241.31     3067.60    130.92 o 
   8   2  13      646.80      610.11     73.41 o 
   9   2  13      548.17      624.37     76.86 o 
  10   2  13      568.78      535.20     78.06 o 
  11   2  13      288.74      238.76     89.03 o 
  12   2  13     1644.84     1645.21    111.39 o 
  13   2  13      178.34      268.45    106.00 o 
  14   2  13      868.53      825.65    113.04 o 
  15   2  13      515.80      615.47     98.31 o 
  16   2  13      510.56      487.50     99.35 o 
  17   2  13       84.42       53.68     92.62 o 
  18   2  13      257.86      337.80     99.79 o 
  19   2  13      236.97      149.95     99.36 o 
  20   2  13      301.71      556.62    202.35 o 
   0   3  13     4042.50     4037.40    232.22 o 
   1   3  13     4632.73     4698.12    179.92 o 
   2   3  13     3044.70     3043.98    196.70 o 
   3   3  13     2649.47     2640.35    159.81 o 
   4   3  13     2913.19     2797.78    130.06 o 
   5   3  13     1742.46     1791.26    111.27 o 
   6   3  13      870.14      985.79     89.66 o 
   7   3  13     2818.91     2750.06    134.34 o 
   8   3  13     1055.99     1177.82     97.74 o 
   9   3  13     1440.71     1544.84    109.18 o 
  10   3  13      128.73      263.97     82.44 o 
  11   3  13     1434.75     1613.35    138.29 o 
  12   3  13      457.00      448.51     92.94 o 
  13   3  13      525.96      419.04     99.85 o 
  14   3  13       10.09       60.70     89.41 o 
  15   3  13       63.92      160.16    119.29 o 
  16   3  13       31.61      -19.70    100.62 o 
  17   3  13       46.81       80.07    120.09 o 
   1   4  13      731.87      784.37    104.69 o 
   2   4  13      207.96      369.33     96.99 o 
   3   4  13     1087.37      806.94    148.99 o 
   4   4  13       39.13       55.31    125.50 o 
   5   4  13      482.41      475.72    132.67 o 
   6   4  13       39.86      202.34    128.61 o 
   7   4  13     1498.95     1384.50    171.52 o 
   8   4  13      102.76      178.75    133.60 o 
   9   4  13      248.05      388.37    136.17 o 
   4   0  14    26924.83    27478.55    780.03 o 
   6   0  14       82.45       71.52     71.26 o 
   8   0  14    15088.29    14818.00    590.72 o 
  10   0  14     1786.67     1827.33    143.25 o 
  14   0  14      795.76      796.50    124.43 o 
  16   0  14     3144.38     3539.49    223.25 o 
  18   0  14      630.58      718.88    142.51 o 
  20   0  14        9.47      161.77    131.44 o 
  22   0  14       39.92     -115.03    138.21 o 
   1   1  14     1476.18     1464.68     58.05 o 
   2   1  14     1941.90     1808.32     92.34 o 
   3   1  14       24.61       72.20     40.71 o 
   4   1  14      173.09      167.68     46.48 o 
   5   1  14      349.88      378.73     52.24 o 
   6   1  14     2663.57     2563.18    153.68 o 
   7   1  14      224.41      219.30     76.96 o 
   8   1  14      144.69      112.29     47.46 o 
   9   1  14     1125.40     1134.28    118.86 o 
  10   1  14     1791.10     1353.62    330.39 o 
  11   1  14     1846.46     1950.74    112.97 o 
  12   1  14      371.78      516.55     79.46 o 
  13   1  14      210.00      283.17    164.69 o 
  14   1  14     1847.00     1828.80    124.00 o 
  15   1  14      131.32      172.03    103.74 o 
  16   1  14      233.82      277.63     84.48 o 
  17   1  14     1781.73     1441.29    116.56 o 
  18   1  14      379.65      535.97     98.03 o 
  19   1  14      130.90       87.58     90.50 o 
  20   1  14      114.45      133.16     97.07 o 
  21   1  14      282.77      114.91    101.89 o 
  22   1  14       91.07      -14.47    104.08 o 
   1   2  14     3859.13       42.35     10.40 o 
   3   2  14     4264.32     3569.29    566.23 o 
   4   2  14     8031.25     7533.45    240.58 o 
   5   2  14     4626.61     4866.91    173.38 o 
   6   2  14     1753.40     1731.10     97.58 o 
   7   2  14     2558.50     2330.71    116.71 o 
   8   2  14     1023.55     1125.88     87.68 o 
   9   2  14     2610.75     2484.76    124.72 o 
  10   2  14       88.43      193.66     72.82 o 
  11   2  14     2329.08     1929.40    124.28 o 
  12   2  14     1769.20     1871.42    119.40 o 
  13   2  14      777.14     1077.04    103.57 o 
  14   2  14      572.14      638.84     95.99 o 
  15   2  14     1021.17      994.45    144.67 o 
  16   2  14     1007.18      832.78    108.20 o 
  17   2  14      125.06      230.62     96.58 o 
  18   2  14      116.07      102.26     98.88 o 
  19   2  14       53.52       89.42    101.51 o 
  20   2  14      155.24      154.12    106.72 o 
   1   3  14     1420.62     1502.33    107.00 o 
   2   3  14      311.92      389.44    113.19 o 
   3   3  14     1430.42     1531.20    150.49 o 
   4   3  14       90.56      154.24     66.63 o 
   5   3  14     2606.86     2479.74    125.04 o 
   6   3  14     2086.07     1929.18    120.68 o 
   7   3  14      182.08      256.69    212.41 o 
   8   3  14      708.27      909.45     92.22 o 
   9   3  14     2004.29     2177.43    161.51 o 
  10   3  14      242.46      431.11    154.73 o 
  11   3  14      304.73      307.28     87.15 o 
  12   3  14      361.13      295.19     91.75 o 
  13   3  14      598.05      615.16    125.00 o 
  14   3  14       66.30      -10.88    117.27 o 
  15   3  14      188.88      157.03    100.58 o 
  16   3  14      314.72      404.76    107.45 o 
   0   4  14     1049.00     1083.81    164.15 o 
   1   4  14      263.87      426.11     97.67 o 
   2   4  14     1262.16     1284.97    124.50 o 
   3   4  14       86.14      365.83    136.37 o 
   4   4  14      381.03      678.59    145.63 o 
   5   4  14      372.21      384.07    136.07 o 
   6   4  14     1388.03     1300.34    165.81 o 
   7   4  14      442.10      563.49    145.74 o 
   8   4  14      314.89      407.09    138.68 o 
   2   0  15      343.75      171.92     60.06 o 
   4   0  15     2149.13     2289.92    140.08 o 
   6   0  15       87.37      317.45     82.29 o 
   8   0  15     3112.71     2829.75    176.54 o 
  10   0  15      336.10      496.57    101.36 o 
  12   0  15     2359.89     1384.84    133.94 o 
  14   0  15     2769.43     2823.91    201.98 o 
  16   0  15     1243.26     1007.80    146.94 o 
  18   0  15      344.36      282.86    127.00 o 
  20   0  15       48.48       29.58    131.48 o 
  22   0  15        3.21       81.92    143.99 o 
   0   1  15       71.48       69.07     37.35 o 
   1   1  15     1728.29     1571.67     63.59 o 
   2   1  15    14929.40    13189.11    316.68 o 
   3   1  15     1021.34     1034.14     53.98 o 
   4   1  15      539.58      754.35     61.87 o 
   5   1  15     1256.52     1115.99     73.88 o 
   6   1  15    10742.39    10417.95    325.29 o 
   7   1  15      998.67      980.30    105.90 o 
   8   1  15      636.84      765.25    103.70 o 
   9   1  15      562.65      579.17    102.49 o 
  10   1  15    11723.67    11486.95    512.07 o 
  11   1  15      244.92      252.50     73.27 o 
  12   1  15      154.03      207.16     74.69 o 
  13   1  15      224.06      197.07     75.74 o 
  14   1  15     2563.68     2618.07    135.86 o 
  15   1  15      254.18      568.34     91.34 o 
  16   1  15        4.62       30.69     81.48 o 
  17   1  15      346.36      438.48     94.19 o 
  18   1  15      436.97      390.46     96.58 o 
  19   1  15      210.12      280.60     96.07 o 
  20   1  15        1.08     -102.24     93.60 o 
  21   1  15       33.34       61.09    102.63 o 
  22   1  15       25.65      -15.37    103.55 o 
   1   2  15     1180.72       19.74     22.90 o 
   2   2  15      271.43      109.18     77.70 o 
   4   2  15      143.97      129.40     76.67 o 
   5   2  15      979.33      994.16     76.59 o 
   6   2  15      341.19      244.58     62.37 o 
   7   2  15     1115.90     1333.69     91.73 o 
   8   2  15     2263.30     2129.40    147.51 o 
   9   2  15      881.42      799.41     85.59 o 
  10   2  15     1115.71     1014.41     94.67 o 
  11   2  15     1663.28     1724.74    113.90 o 
  12   2  15      371.73      474.53     88.71 o 
  13   2  15       36.68       42.73     81.75 o 
  14   2  15      175.51      134.22     87.78 o 
  15   2  15      185.18       81.43     91.96 o 
  16   2  15      357.54      243.14     98.72 o 
  17   2  15       51.27      -32.71    110.67 o 
  18   2  15      105.27      -40.53     98.13 o 
  19   2  15      120.75      100.97    150.11 o 
  20   2  15      309.14      208.39    109.99 o 
   0   3  15     2567.40     2637.46    192.13 o 
   1   3  15     1240.52     1390.37    110.73 o 
   2   3  15      539.53      801.08     91.13 o 
   3   3  15     2937.55     3008.32    200.83 o 
   4   3  15     3379.94     3101.57    207.08 o 
   5   3  15     1968.09     1794.00    112.32 o 
   6   3  15     1408.89     1301.73    105.47 o 
   7   3  15      690.86      651.13     87.67 o 
   8   3  15     1205.89     1401.23    106.42 o 
   9   3  15      373.06      400.59     85.92 o 
  10   3  15      111.04      262.71     89.47 o 
  11   3  15     1237.32     1370.04    139.13 o 
  12   3  15      531.14      544.99     99.65 o 
  13   3  15      371.80      521.72    101.33 o 
  14   3  15      583.80      517.55    104.31 o 
  15   3  15      567.82      510.96    108.06 o 
  16   3  15      417.90      332.33    108.14 o 
   1   4  15      655.46      566.86    105.46 o 
   2   4  15      236.05      462.04    102.58 o 
   3   4  15      869.00      968.11    252.34 o 
   4   4  15       28.72       35.46    131.07 o 
   5   4  15     1220.84      993.03    158.07 o 
   6   4  15      355.42      382.07    141.44 o 
   7   4  15      318.40      502.66    150.10 o 
   8   4  15       68.49      147.59    136.15 o 
   0   0  16    62451.39    71521.52   2861.21 o 
   2   0  16      195.31      203.29     40.20 o 
   4   0  16    46171.43    47775.20   2073.50 o 
   6   0  16     1058.26     1150.95    106.57 o 
   8   0  16    12053.82    11330.78    492.77 o 
  10   0  16     2172.67     2223.09    167.69 o 
  12   0  16     3412.05     2851.74    191.35 o 
  14   0  16      394.83      690.19    126.39 o 
  16   0  16      442.15      494.65    128.55 o 
  18   0  16      570.69      313.24    129.53 o 
  20   0  16       66.45      149.97    138.96 o 
  22   0  16        7.21       81.31    148.16 o 
   1   1  16     1169.65     1306.93     60.92 o 
   2   1  16      294.46      381.48     33.62 o 
   3   1  16      447.35      510.49     45.60 o 
   4   1  16      527.18      432.63     56.89 o 
   5   1  16     3023.87     3051.86    124.60 o 
   6   1  16      863.57      985.39     75.39 o 
   7   1  16      297.33      310.47     88.26 o 
   8   1  16      972.93      983.00    116.15 o 
   9   1  16      250.85      413.70     99.64 o 
  10   1  16     3678.64     3538.60    211.10 o 
  11   1  16       60.62       78.10     71.28 o 
  12   1  16      872.92     1048.17     97.02 o 
  13   1  16      853.45      950.32     97.88 o 
  14   1  16     1836.46     1737.27    118.00 o 
  15   1  16      125.34       48.07     81.79 o 
  16   1  16      106.29       45.11     82.47 o 
  17   1  16      202.72       74.11     87.32 o 
  18   1  16     1512.51     1431.72    123.04 o 
  19   1  16      202.51      293.52    123.41 o 
  20   1  16       85.42       28.38     98.93 o 
  21   1  16       65.35      -24.79    116.08 o 
   1   2  16     3154.04      572.26     54.21 o 
   2   2  16     3774.28     3595.48    135.48 o 
   5   2  16     2308.96     2520.42    121.16 o 
   6   2  16     1732.95     1740.17    105.42 o 
   7   2  16     1885.42     1730.29    108.74 o 
   8   2  16     5176.00     4923.69    186.26 o 
   9   2  16     2371.28     2214.57    165.32 o 
  10   2  16      550.98      583.29     86.83 o 
  11   2  16      560.73      510.01    131.03 o 
  12   2  16      464.56      502.82    132.44 o 
  13   2  16       78.04      146.84     85.22 o 
  14   2  16       26.14       35.14     87.43 o 
  15   2  16      414.57      495.66    102.45 o 
  16   2  16      192.83       94.74     97.07 o 
  17   2  16       96.90      135.34    101.54 o 
  18   2  16       42.07      -22.09    101.42 o 
  19   2  16       49.38      -48.80    104.04 o 
   1   3  16      821.28      788.80     93.15 o 
   2   3  16       24.86       50.18     76.79 o 
   3   3  16      817.94      950.03    138.23 o 
   4   3  16       71.59       59.00    110.40 o 
   5   3  16     1855.25     1976.38    171.95 o 
   6   3  16       76.34      154.52     75.29 o 
   7   3  16      267.90      241.24     78.90 o 
   8   3  16      108.62       66.52     78.07 o 
   9   3  16      679.65      710.77     95.49 o 
  10   3  16      100.15      178.26     87.35 o 
  11   3  16      216.56      235.20     91.87 o 
  12   3  16      385.06      364.64     95.76 o 
  13   3  16      677.94      775.33    107.26 o 
  14   3  16       16.55       -5.24     96.58 o 
  15   3  16       99.28      162.86    104.93 o 
   0   4  16      163.86      190.13    143.11 o 
   1   4  16      361.56      477.85    105.24 o 
   2   4  16     2697.24     2734.10    152.10 o 
   3   4  16      234.36      322.48    103.72 o 
   4   4  16      377.35      432.19    105.76 o 
   5   4  16      387.68      370.06    143.17 o 
   6   4  16      978.24      922.15    162.35 o 
   2   0  17     5445.83     5712.33    185.24 o 
   4   0  17     2029.96     2351.51    103.54 o 
   6   0  17      163.81      403.56    135.00 o 
   8   0  17     2459.06     2256.06    169.23 o 
  10   0  17     1688.28     1628.63    148.83 o 
  12   0  17     3106.76     2783.66    193.97 o 
  14   0  17     1618.90     1414.95    152.52 o 
  16   0  17      100.25       -3.30    113.81 o 
  18   0  17     1357.50      973.67    154.78 o 
  20   0  17      525.64      654.52    158.81 o 
  22   0  17      251.18     -110.40    144.53 o 
   1   1  17     1401.82     1423.33     57.43 o 
   2   1  17    20697.44    20247.11    415.76 o 
   3   1  17     3831.60     3982.30    100.11 o 
   4   1  17     6555.17     6085.55    240.41 o 
   5   1  17     2858.47     2741.03    145.11 o 
   6   1  17     8438.13     8319.25    264.04 o 
   7   1  17     1072.38     1104.63    121.74 o 
   8   1  17     4497.30     4467.55    237.62 o 
   9   1  17      387.75      427.99    106.74 o 
  10   1  17     4281.13     2314.21    161.00 o 
  11   1  17     3461.95     3202.38    169.45 o 
  12   1  17      992.45     1174.29    102.34 o 
  13   1  17      589.88      577.55     91.64 o 
  14   1  17     1944.16     2024.14    128.73 o 
  15   1  17       76.80      113.15     84.56 o 
  16   1  17      260.67      163.84     89.71 o 
  17   1  17      382.17      535.46    100.03 o 
  18   1  17     1073.38      973.92    112.89 o 
  19   1  17      675.15      590.88    144.78 o 
  20   1  17       62.61       94.14    102.51 o 
  21   1  17       26.14      -92.25    103.47 o 
   1   2  17      140.97       77.09     30.49 o 
   2   2  17      313.60      493.10     75.53 o 
   3   2  17     3519.47     3459.04    138.33 o 
   4   2  17      344.73      412.93     63.38 o 
   5   2  17      102.95      193.63     63.44 o 
   6   2  17      269.57      221.10     67.42 o 
   7   2  17     2116.11     2312.20    124.42 o 
   8   2  17     1812.25     1804.52    116.65 o 
   9   2  17      486.60      537.55     85.80 o 
  10   2  17      159.00      193.19     80.44 o 
  11   2  17      858.42     1021.23    102.06 o 
  12   2  17      211.15      227.83     89.72 o 
  13   2  17      481.64      535.44     97.72 o 
  14   2  17      602.14      710.08    105.22 o 
  15   2  17     1124.84      929.93    116.12 o 
  16   2  17      137.83      181.11    102.83 o 
  17   2  17      298.42      225.16    106.84 o 
  18   2  17       24.46       12.75    103.70 o 
  19   2  17      332.05      289.46    112.53 o 
   0   3  17     2261.09     2148.22    186.29 o 
   1   3  17     1666.92     1815.39    120.64 o 
   2   3  17      802.31      935.34     98.85 o 
   3   3  17     3027.23     2888.03    145.97 o 
   4   3  17      727.94      617.88    130.39 o 
   5   3  17      725.96      985.84    142.18 o 
   6   3  17      174.14      350.21    129.19 o 
   7   3  17     3810.91     3428.90    156.06 o 
   8   3  17     1526.21     1448.82    110.80 o 
   9   3  17      268.44      441.93     90.10 o 
  10   3  17      137.53      138.20     87.83 o 
  11   3  17      476.39      616.27    101.11 o 
  12   3  17      531.64      401.26     98.71 o 
  13   3  17       94.06      119.65     98.31 o 
  14   3  17      188.91      241.71    105.50 o 
  15   3  17      635.67      549.90    111.51 o 
   1   4  17     2208.14     1839.53    138.81 o 
   2   4  17      381.39      587.60    109.76 o 
   3   4  17     1345.51     1141.96    122.30 o 
   4   4  17       34.62      149.61    103.20 o 
   5   4  17      728.79      733.91    158.92 o 
   0   0  18     6116.15     5941.27    271.90 o 
   2   0  18     3637.53     3578.62    136.24 o 
   4   0  18    18329.75    17726.85    510.55 o 
   6   0  18     5924.09     5045.59    176.56 o 
  10   0  18     4915.01     4968.94    261.20 o 
  12   0  18     9961.42     9061.75    429.08 o 
  14   0  18      569.23      804.63    137.26 o 
  16   0  18     1357.43      853.29    144.84 o 
  18   0  18      700.08      613.94    148.02 o 
  20   0  18      246.87      117.81    142.14 o 
   1   1  18      104.10       84.08     48.04 o 
   2   1  18      230.25      285.00     36.65 o 
   3   1  18      830.15     1161.67     51.55 o 
   4   1  18      384.88      432.10     53.59 o 
   5   1  18      843.13     1018.30     76.00 o 
   6   1  18     1361.75     1525.84     95.26 o 
   7   1  18     1070.82     1266.48     91.58 o 
   8   1  18      862.30      738.48     81.11 o 
   9   1  18       26.33      -69.16     67.58 o 
  10   1  18     1669.25     1578.72    110.58 o 
  11   1  18     2171.23     2122.44    126.95 o 
  12   1  18     1380.12     1306.94    109.47 o 
  13   1  18      181.23      262.59     86.32 o 
  14   1  18     1158.01     1118.14    108.28 o 
  15   1  18       43.25      -30.94    115.28 o 
  16   1  18      469.77      371.24     97.24 o 
  17   1  18      259.18      116.21    108.15 o 
  18   1  18      279.25      106.14     97.94 o 
  19   1  18      537.02      575.71    135.44 o 
  20   1  18      428.75      211.13    106.50 o 
   0   2  18     4382.57     4507.26    243.94 o 
   1   2  18     4247.73     3941.24    158.15 o 
   2   2  18     1790.17     1709.78     83.92 o 
   3   2  18     3005.81     2871.40    105.82 o 
   4   2  18     3258.50     2987.28    132.94 o 
   5   2  18     1357.98     1547.61     99.85 o 
   6   2  18     1800.50     1847.92    114.56 o 
   7   2  18     3300.73     3154.06    229.41 o 
   8   2  18     6589.56     5859.58    250.77 o 
   9   2  18       57.40       50.73     77.09 o 
  10   2  18     3270.02     2964.71    146.30 o 
  11   2  18      375.28      672.12     98.11 o 
  12   2  18      776.40      859.03    104.17 o 
  13   2  18      655.44      768.59    106.93 o 
  14   2  18      434.35      616.12    194.45 o 
  15   2  18      725.30      881.92    116.47 o 
  16   2  18      325.16      211.47    104.60 o 
  17   2  18       29.13       22.43    129.09 o 
  18   2  18       50.68       44.73    178.64 o 
   1   3  18     1415.44     1406.53    120.98 o 
   2   3  18      181.65      154.57     83.59 o 
   3   3  18      349.96      500.63     91.82 o 
   4   3  18      500.63      583.35    134.43 o 
   5   3  18     1886.52     1794.29    173.37 o 
   6   3  18      736.31      920.98    150.28 o 
   7   3  18      223.67      577.36    135.51 o 
   8   3  18      341.25      433.69     88.28 o 
   9   3  18     1210.66     1209.69    111.22 o 
  10   3  18      211.55      372.53     94.60 o 
  11   3  18      142.41       58.89     91.14 o 
  12   3  18       39.89       68.22     95.09 o 
  13   3  18      486.22      391.23    105.39 o 
  14   3  18      354.54      468.19    109.26 o 
   0   4  18     2633.50     2615.47    220.35 o 
   1   4  18      807.35      681.11    115.98 o 
   2   4  18     1503.19     1365.54    131.40 o 
   3   4  18      246.78      338.21    109.35 o 
   2   0  19     2634.93     3111.97    123.58 o 
   4   0  19     2306.57     2181.53    102.80 o 
   6   0  19     2403.94     2440.62    111.52 o 
   8   0  19     2550.99     2286.46    157.35 o 
  10   0  19     1329.45     1267.35    146.22 o 
  12   0  19     2615.25     2770.49    195.70 o 
  14   0  19     2006.62     2076.24    184.73 o 
  16   0  19     2514.30     2024.61    191.91 o 
  18   0  19      784.95      499.67    147.08 o 
  20   0  19      542.81      172.80    148.70 o 
   0   1  19     9852.63     9933.33    304.48 o 
   1   1  19     3253.71     3402.18    110.55 o 
   2   1  19     6391.30     6544.55    309.47 o 
   3   1  19     2832.08     3205.32     91.96 o 
   4   1  19     9627.85     9489.42    207.38 o 
   5   1  19     1137.90     1068.24     67.58 o 
   6   1  19    11354.45    10863.34    337.22 o 
   7   1  19     1144.86     1292.20     95.35 o 
   8   1  19     2979.59     2514.84    195.31 o 
   9   1  19      190.29      214.45     77.32 o 
  10   1  19      671.62      900.45     95.61 o 
  11   1  19      339.21      432.88     86.97 o 
  12   1  19      854.43      937.38    103.61 o 
  13   1  19     1095.88     1167.81    112.30 o 
  14   1  19      424.36      330.95     98.46 o 
  15   1  19      342.06      242.40     93.03 o 
  16   1  19      289.73      268.17     96.07 o 
  17   1  19       21.88       86.80     94.43 o 
  18   1  19      252.13      245.11    102.15 o 
  19   1  19       34.95       48.29    100.44 o 
  20   1  19      311.63      237.12    108.94 o 
   1   2  19     1816.63     1655.10    105.77 o 
   2   2  19      592.54      564.24     79.92 o 
   3   2  19      433.95      428.80     56.94 o 
   4   2  19       82.14      188.40     54.66 o 
   5   2  19      421.57      669.20     78.38 o 
   6   2  19      744.35      672.23     82.56 o 
   7   2  19     1404.27     1775.77    113.51 o 
   8   2  19       47.20      -32.30     75.35 o 
   9   2  19      403.55      429.76     87.81 o 
  10   2  19     1165.08     1060.27    108.07 o 
  11   2  19     1111.18     1220.01    114.77 o 
  12   2  19       18.86      296.12     93.64 o 
  13   2  19      643.76      668.18    106.33 o 
  14   2  19      383.05      387.67    105.37 o 
  15   2  19      513.63      409.02    109.11 o 
  16   2  19      114.35      250.55    109.84 o 
  17   2  19        9.45       29.34    106.09 o 
  18   2  19      153.86      112.42    113.51 o 
   0   3  19     2125.37     1951.61    181.63 o 
   1   3  19     2076.91     2129.02    132.83 o 
   2   3  19     1437.82     1493.91    117.74 o 
   3   3  19      257.90      229.23    113.25 o 
   4   3  19      671.54      716.24    101.66 o 
   5   3  19     1516.53     1619.95    178.81 o 
   6   3  19      918.42     1024.71    160.68 o 
   7   3  19      663.19      730.89    147.06 o 
   8   3  19      358.68      495.37    140.50 o 
   9   3  19     1217.00     1273.10    115.13 o 
  10   3  19      479.64      339.04     97.39 o 
  11   3  19      718.94      816.82    110.17 o 
  12   3  19      296.14      233.47    103.10 o 
  13   3  19      204.86      295.89    123.77 o 
   0   0  20     2116.14     2200.76    150.18 o 
   2   0  20    16732.63    17165.00    505.34 o 
   4   0  20     1770.83     1850.42     98.01 o 
   6   0  20    29181.06    28447.51    822.53 o 
   8   0  20     5323.99     5069.09    184.75 o 
  10   0  20     2880.47     3042.33    209.17 o 
  12   0  20      649.99      970.82    143.02 o 
  14   0  20     5443.78     4698.51    272.46 o 
  16   0  20     1787.74     1263.45    171.74 o 
  18   0  20       46.89      112.58    138.28 o 
  20   0  20      211.94       68.81    150.73 o 
   1   1  20     2303.25     2290.04     79.25 o 
   2   1  20     1253.44     1828.44     84.44 o 
   3   1  20      158.62      110.32     46.32 o 
   4   1  20      443.57      494.73     56.03 o 
   5   1  20       50.40       94.75     50.83 o 
   6   1  20      404.46      526.23     97.34 o 
   7   1  20      933.08     1203.92     97.31 o 
   8   1  20     1180.32     1148.92     99.48 o 
   9   1  20      806.79      920.71     97.11 o 
  10   1  20      646.35      767.33     94.70 o 
  11   1  20      338.27      395.55     91.14 o 
  12   1  20     1066.87      982.04    108.90 o 
  13   1  20      138.99      204.53     89.65 o 
  14   1  20      193.21      119.15    126.05 o 
  15   1  20      804.65      747.06    133.98 o 
  16   1  20      628.51      771.13    151.51 o 
  17   1  20      209.79      224.31    108.79 o 
  18   1  20      128.25       86.81    101.77 o 
  19   1  20       14.12      -97.90    100.43 o 
   0   2  20     3975.42     4064.83    233.28 o 
   1   2  20     5023.00     4839.67    186.56 o 
   2   2  20     6443.20     6409.52    230.49 o 
   3   2  20     5750.92     5592.19    163.60 o 
   4   2  20     3149.94     3186.33    117.73 o 
   5   2  20     1848.12     1994.17     97.61 o 
   6   2  20     3019.18     3057.51    145.46 o 
   7   2  20     2838.80     2759.22    141.05 o 
   8   2  20      264.76      282.94     84.10 o 
   9   2  20     1234.18     1419.91    113.22 o 
  10   2  20      446.35      562.38     98.00 o 
  11   2  20     3758.01     3729.51    226.48 o 
  12   2  20      483.91      397.44     98.51 o 
  13   2  20      137.70      229.07     99.98 o 
  14   2  20      342.54      169.85    147.40 o 
  15   2  20      216.31      289.83    109.52 o 
  16   2  20       31.80      109.29    121.27 o 
  17   2  20      254.39      187.66    113.85 o 
   1   3  20      635.67      508.91     98.17 o 
   2   3  20       66.89      223.19     92.02 o 
   3   3  20      699.63      642.38    100.31 o 
   4   3  20      509.52      468.21    127.11 o 
   5   3  20     1370.50     1501.50    124.35 o 
   6   3  20      915.03      931.16    155.85 o 
   7   3  20     1296.27     1456.86    174.48 o 
   8   3  20       87.59      120.21    136.68 o 
   9   3  20      202.61      297.18    138.97 o 
  10   3  20      235.57      228.17     99.02 o 
  11   3  20      593.35      696.24    179.50 o 
  12   3  20      320.88      363.96    107.97 o 
  13   3  20      392.61      174.10    109.09 o 
   2   0  21      338.58      509.68     64.23 o 
   4   0  21     1128.59     1377.73     85.77 o 
   6   0  21     3462.65     3341.32    139.30 o 
   8   0  21      855.81      942.03     77.61 o 
  10   0  21     2912.33     2855.29    127.67 o 
  12   0  21      908.20      851.24    143.63 o 
  14   0  21     2573.03     2635.50    204.54 o 
  16   0  21     1404.40     1358.66    174.54 o 
  18   0  21     1375.95      866.71    168.11 o 
  20   0  21       90.68      -26.53    151.90 o 
   0   1  21     5867.46     5484.77    191.05 o 
   1   1  21     4117.06     4184.93    111.83 o 
   2   1  21     2720.59     2567.77     85.18 o 
   3   1  21     1385.94     1601.16     79.34 o 
   4   1  21     8257.14     7638.38    234.56 o 
   5   1  21     1668.78     1800.33     88.48 o 
   6   1  21     1473.01     1611.17     84.27 o 
   7   1  21      156.25      188.43     58.74 o 
   8   1  21     8231.40     7857.54    268.49 o 
   9   1  21      985.77     1114.27    102.91 o 
  10   1  21     4547.48     4130.69    179.92 o 
  11   1  21     1465.21     1599.73    121.65 o 
  12   1  21     4031.67     3665.76    187.20 o 
  13   1  21      118.20      206.13    119.40 o 
  14   1  21      215.08      184.77    119.35 o 
  15   1  21     1031.76     1103.17    120.17 o 
  16   1  21      729.61      771.47    112.72 o 
  17   1  21       40.51       83.41    100.74 o 
  18   1  21      271.15      158.10    105.05 o 
  19   1  21      178.77       39.49    107.26 o 
   1   2  21      262.23      274.51     78.60 o 
   2   2  21     1136.02     1081.06     98.96 o 
   3   2  21     1005.45     1185.65    132.58 o 
   4   2  21      533.93      573.99     81.90 o 
   5   2  21      849.62      885.74     73.58 o 
   6   2  21     1973.68     2005.47    100.37 o 
   7   2  21     1235.25     1262.68    149.53 o 
   8   2  21      701.19      795.38     97.64 o 
   9   2  21      754.17      742.59    100.90 o 
  10   2  21      606.29      686.39    103.15 o 
  11   2  21      339.26      291.64    118.32 o 
  12   2  21      344.41      359.03    113.67 o 
  13   2  21      662.09      763.93    168.15 o 
  14   2  21      181.34      215.21    106.44 o 
  15   2  21       14.61       92.62    110.12 o 
  16   2  21      124.68       31.54    111.71 o 
  17   2  21      124.15      251.02    118.89 o 
   0   3  21      389.91      271.70    131.85 o 
   1   3  21     1262.43     1383.34    194.13 o 
   2   3  21     2182.35     2298.85    143.90 o 
   3   3  21     3350.17     3246.42    247.55 o 
   4   3  21      434.78      729.00    106.47 o 
   5   3  21     1029.23     1110.83    119.27 o 
   6   3  21     1132.65     1303.23    122.39 o 
   7   3  21      919.14      925.35    159.82 o 
   8   3  21      363.91      386.65    145.44 o 
   9   3  21      910.62      688.06    157.02 o 
  10   3  21      616.70      465.65    151.70 o 
  11   3  21      161.90      281.09    106.54 o 
  12   3  21      433.58      293.03    109.39 o 
   0   0  22      217.04      396.44     93.63 o 
   2   0  22    19114.96    19476.48    573.35 o 
   4   0  22       92.74      145.34     60.10 o 
   6   0  22     3156.03     3112.57    135.26 o 
   8   0  22     2113.67     1936.62    108.23 o 
  10   0  22     7890.40     6923.90    349.67 o 
  12   0  22      637.39      574.60    139.55 o 
  14   0  22      376.70      213.57    129.32 o 
  16   0  22      157.26      252.65    141.01 o 
  18   0  22     1025.77      698.27    168.29 o 
   1   1  22      724.66      720.35     53.63 o 
   2   1  22     1611.05     1617.64     82.12 o 
   3   1  22     1900.83     2079.27     95.70 o 
   4   1  22     2674.80     2642.46    106.99 o 
   5   1  22      193.51      261.65     59.32 o 
   6   1  22        4.91       34.02     57.46 o 
   7   1  22      101.75      199.59     60.85 o 
   8   1  22     2274.63     2225.56    139.74 o 
   9   1  22     3323.25     3239.81    158.44 o 
  10   1  22      137.38       49.38     83.96 o 
  11   1  22      625.41      739.33    104.58 o 
  12   1  22     1236.62     1256.72    176.70 o 
  13   1  22      254.11      229.38     97.56 o 
  14   1  22       98.81      147.11     97.39 o 
  15   1  22       66.47       74.84     97.68 o 
  16   1  22      899.03      672.02    114.56 o 
  17   1  22       29.92       77.36    101.66 o 
  18   1  22      182.69      134.15    107.36 o 
   0   2  22     2615.01     2534.81    195.64 o 
   1   2  22     1273.70     1535.62    109.93 o 
   2   2  22     4261.83     4009.65    266.83 o 
   3   2  22     2040.95     2288.51    141.09 o 
   4   2  22      978.39     1134.23    103.82 o 
   5   2  22     1839.02     1996.04    100.02 o 
   6   2  22     1314.47     1728.39     95.66 o 
   7   2  22     3230.03     2892.49    149.71 o 
   8   2  22      580.26      612.77     97.49 o 
   9   2  22      452.42      557.34     98.30 o 
  10   2  22     1155.75     1317.45    121.91 o 
  11   2  22      330.27      287.36    101.55 o 
  12   2  22      423.86      409.17    106.51 o 
  13   2  22      556.72      599.50    113.41 o 
  14   2  22      181.27      246.77    110.80 o 
  15   2  22      781.81      841.85    127.37 o 
  16   2  22      206.23      203.19    118.82 o 
   1   3  22      916.98     1109.17    117.69 o 
   2   3  22      178.94      278.58     99.85 o 
   3   3  22     3746.65     3319.26    166.02 o 
   4   3  22       10.31      146.42     99.74 o 
   5   3  22      287.67      466.94    121.38 o 
   6   3  22       78.18      258.43    102.11 o 
   7   3  22     1459.51     1292.32    126.85 o 
   8   3  22       86.72       85.86    141.45 o 
   9   3  22      162.52       54.54    140.36 o 
  10   3  22      259.24      541.77    156.14 o 
  11   3  22      670.79      432.26    155.03 o 
   2   0  23      440.50      658.22     75.68 o 
   4   0  23      156.18       95.70     65.40 o 
   6   0  23     5305.90     5212.13    189.56 o 
   8   0  23      165.09      254.06     67.87 o 
  10   0  23     3402.87     3323.74    228.00 o 
  12   0  23     1084.98     1215.19    164.07 o 
  14   0  23      641.53      684.24    151.76 o 
  16   0  23      197.43       45.14    137.96 o 
  18   0  23      847.73      584.10    163.97 o 
   0   1  23    24298.38    23344.46    683.73 o 
   1   1  23      743.65      890.91     67.52 o 
   2   1  23     1089.71     1139.70     74.04 o 
   3   1  23     1933.07     2198.10    102.31 o 
   4   1  23    11545.81    11207.50    286.96 o 
   5   1  23     1629.01     1650.58     88.49 o 
   6   1  23       26.94       40.49     60.03 o 
   7   1  23     1398.72     1562.54     89.52 o 
   8   1  23     4643.57     4607.74    150.34 o 
   9   1  23     5176.56     4765.73    153.98 o 
  10   1  23     1649.26     1870.54    130.66 o 
  11   1  23      404.42      444.40     99.72 o 
  12   1  23     1412.88     1438.97    128.13 o 
  13   1  23      736.16      518.07    109.07 o 
  14   1  23       34.59       87.87     99.64 o 
  15   1  23      141.98       99.18    102.87 o 
  16   1  23      430.38      227.28    109.13 o 
  17   1  23      541.85      453.11    114.29 o 
  18   1  23       61.97      -10.45    108.41 o 
   1   2  23     1387.58     1410.85    111.12 o 
   2   2  23      232.94      299.11     86.29 o 
   3   2  23      180.71      209.11     84.80 o 
   4   2  23      229.69      206.17     86.68 o 
   5   2  23     1874.56     2388.49    172.07 o 
   6   2  23      133.05      195.96     68.57 o 
   7   2  23       79.48       10.66     68.31 o 
   8   2  23      204.62       64.63     90.64 o 
   9   2  23     1228.18     1154.76    116.90 o 
  10   2  23      520.46      454.77    174.72 o 
  11   2  23      406.81      512.19    108.70 o 
  12   2  23      572.04      559.75    134.79 o 
  13   2  23      126.04      326.99    109.73 o 
  14   2  23      998.51      855.67    127.39 o 
  15   2  23      140.84      191.99    194.52 o 
   0   3  23      317.12      283.57    148.12 o 
   1   3  23     2536.80     2631.01    197.91 o 
   2   3  23     2917.63     2818.52    155.79 o 
   3   3  23     1778.28     2228.22    317.25 o 
   4   3  23      715.52      879.80    121.05 o 
   5   3  23     4902.81     4178.23    192.14 o 
   6   3  23     2446.38     2423.65    152.50 o 
   7   3  23      221.29      330.60    120.36 o 
   8   3  23       73.96      235.19    149.19 o 
   9   3  23     1653.34     1421.78    187.74 o 
   0   0  24     3795.96     3696.44    219.00 o 
   2   0  24    14236.29    14297.01    433.82 o 
   4   0  24       34.85       53.06     68.19 o 
   6   0  24    10202.58    10226.76    324.46 o 
   8   0  24      615.65      797.91    144.22 o 
  10   0  24     2812.12     2466.72    204.44 o 
  12   0  24      398.42      470.02    144.99 o 
  14   0  24     2731.17     2573.82    211.87 o 
  16   0  24      397.75      704.00    166.80 o 
  18   0  24      190.90      104.29    159.13 o 
   1   1  24      349.66      425.34     63.10 o 
   2   1  24      382.00      377.92     63.90 o 
   3   1  24      183.13      297.82     62.22 o 
   4   1  24      622.49      575.81     68.76 o 
   5   1  24      152.31      220.06     63.56 o 
   6   1  24      529.95      564.77     71.28 o 
   7   1  24      689.83      827.62     90.40 o 
   8   1  24      952.96     1065.98     83.21 o 
   9   1  24     1003.14     1050.81     84.32 o 
  10   1  24      234.92      411.66     72.00 o 
  11   1  24      132.67      206.65     98.64 o 
  12   1  24      876.04      834.02    118.24 o 
  13   1  24       81.80        6.58    123.15 o 
  14   1  24      274.50      321.46    107.99 o 
  15   1  24      186.18      141.43    107.13 o 
  16   1  24      582.13      543.26    118.05 o 
  17   1  24      192.52      118.16    212.57 o 
   0   2  24     1091.84     1375.65    157.88 o 
   1   2  24     3785.38     3726.36    169.08 o 
   2   2  24      371.69      529.67     93.27 o 
   3   2  24     1089.78     1400.14    116.57 o 
   4   2  24     1171.42     1269.50    113.94 o 
   5   2  24     2016.26     2242.26    138.44 o 
   6   2  24     2815.89     2782.55    151.43 o 
   7   2  24     2000.79     2119.75    109.96 o 
   8   2  24      435.31      457.04     80.52 o 
   9   2  24     1085.19      984.26    117.95 o 
  10   2  24     1912.40     1731.94    144.30 o 
  11   2  24     1483.22     1625.78    138.20 o 
  12   2  24      830.25      751.49    120.59 o 
  13   2  24      127.04      188.28    110.27 o 
  14   2  24     1745.08     1615.56    183.54 o 
   1   3  24     1342.81     1217.53    155.12 o 
   2   3  24       78.46      316.23    107.38 o 
   3   3  24      581.35      547.62    132.33 o 
   4   3  24      184.47      268.23    110.23 o 
   5   3  24     1187.45     1246.51    131.54 o 
   6   3  24       61.11      202.46    105.93 o 
   7   3  24     1277.45     1064.81    196.74 o 
   8   3  24      112.64       26.97    105.66 o 
   2   0  25      353.34      509.59    112.02 o 
   4   0  25       36.38      209.73     72.28 o 
   6   0  25    10740.17     9977.55    320.63 o 
   8   0  25     3405.35     2843.71    219.50 o 
  10   0  25      687.37      769.44    153.99 o 
  12   0  25      567.03      466.82    146.46 o 
  14   0  25      941.88      755.41    163.08 o 
  16   0  25      347.54      444.76    161.85 o 
   0   1  25     5876.27     5426.11    287.24 o 
   1   1  25     1019.42     1156.45     79.56 o 
   2   1  25     3441.35     3076.79    119.03 o 
   3   1  25      548.39      555.33     68.81 o 
   4   1  25     2980.71     2944.57    118.23 o 
   5   1  25     1656.35     1914.73     99.20 o 
   6   1  25     2062.15     2191.89    128.51 o 
   7   1  25      754.98      832.07     79.76 o 
   8   1  25     1592.83     1798.18    115.63 o 
   9   1  25     2024.93     1883.44    104.92 o 
  10   1  25       86.06      135.86     94.25 o 
  11   1  25       45.26      107.83     80.26 o 
  12   1  25     1672.13     1494.09    134.98 o 
  13   1  25      797.42      674.43    118.11 o 
  14   1  25      541.24      373.00    114.56 o 
  15   1  25      317.90      312.25    113.95 o 
  16   1  25      522.54      359.81    118.76 o 
   1   2  25     2808.00     2689.30    149.39 o 
   2   2  25      342.61      361.71     95.80 o 
   3   2  25      440.82      601.51    100.78 o 
   4   2  25      177.10      337.56     93.70 o 
   5   2  25     1528.69     1771.45    130.19 o 
   6   2  25       54.02      136.86     92.39 o 
   7   2  25      460.63      504.74    137.01 o 
   8   2  25      442.38      381.14     81.52 o 
   9   2  25      889.09     1063.63    157.89 o 
  10   2  25      371.81      498.78    112.67 o 
  11   2  25       93.42       79.54    105.26 o 
  12   2  25      862.42      859.83    126.66 o 
  13   2  25      230.96      255.37    116.31 o 
   0   3  25      468.70      724.90    169.33 o 
   1   3  25     1055.09     1325.80    141.96 o 
   2   3  25     2281.25     2353.69    158.42 o 
   3   3  25     1680.56     1802.96    146.03 o 
   4   3  25     1384.68     1530.97    141.65 o 
   5   3  25     1525.81     1731.57    201.51 o 
   6   3  25     1378.44     1640.78    143.09 o 
   0   0  26    10161.48    10128.91    459.23 o 
   2   0  26    11640.75    10631.94    337.45 o 
   4   0  26     6448.03     6289.15    300.47 o 
   6   0  26     3016.31     2603.31    218.85 o 
   8   0  26     6897.80     6319.73    337.84 o 
  10   0  26     1046.40     1147.14    169.81 o 
  12   0  26      353.91      350.11    146.30 o 
  14   0  26      476.01      373.84    156.23 o 
  16   0  26       85.45      179.41    158.33 o 
   1   1  26      717.93      659.39     91.85 o 
   2   1  26      798.60      741.04     75.11 o 
   3   1  26      325.85      415.53     69.80 o 
   4   1  26      464.59      583.11     98.98 o 
   5   1  26      325.26      399.01     72.31 o 
   6   1  26      500.37      499.91     91.08 o 
   7   1  26      167.24      269.20     72.10 o 
   8   1  26      351.07      413.44     77.69 o 
   9   1  26     2320.95     2308.10    116.56 o 
  10   1  26      153.33      177.45     75.50 o 
  11   1  26      220.69      203.69     98.29 o 
  12   1  26      984.52      960.19     91.56 o 
  13   1  26      458.62      389.11    115.82 o 
  14   1  26      688.17      778.61    127.67 o 
  15   1  26      366.49      247.76    117.34 o 
   0   2  26     1758.56     2061.05    193.36 o 
   1   2  26     2918.78     3035.05    158.98 o 
   2   2  26     3896.13     4114.53    258.45 o 
   3   2  26     1996.07     2374.43    147.46 o 
   4   2  26     2953.84     2982.72    159.93 o 
   5   2  26     3358.31     3373.84    170.15 o 
   6   2  26      847.68      968.49    115.63 o 
   7   2  26     1936.89     1817.03    137.03 o 
   8   2  26      569.63      544.96    106.86 o 
   9   2  26     1078.96     1070.38     99.26 o 
  10   2  26      221.80      364.40     90.48 o 
  11   2  26      728.57      602.64     93.94 o 
  12   2  26      539.54      533.49    123.42 o 
   1   3  26      464.44      627.95    122.22 o 
   2   3  26        6.00      366.20    116.50 o 
   3   3  26     1807.50     1848.48    229.89 o 
   4   3  26      428.51      536.79    176.75 o 
   2   0  27       78.80      343.39     80.90 o 
   4   0  27      405.10      488.74     84.51 o 
   6   0  27      241.12      316.59    140.89 o 
   8   0  27     1221.86     1275.59    172.85 o 
  10   0  27      900.71      880.96    164.27 o 
  12   0  27      946.86      716.55    161.34 o 
  14   0  27      119.18      -62.22    147.96 o 
   0   1  27      912.54     1295.41    154.92 o 
   1   1  27     1176.23     1604.86    118.19 o 
   2   1  27     4540.23     4590.74    190.56 o 
   3   1  27     1898.37     2274.50    197.23 o 
   4   1  27     1002.55     1300.43     89.90 o 
   5   1  27     1076.59     1245.80     98.75 o 
   6   1  27     5434.99     5318.63    209.05 o 
   7   1  27       19.71      160.70     83.36 o 
   8   1  27      726.41      837.64     87.27 o 
   9   1  27     1059.37     1042.30    158.28 o 
  10   1  27     2822.35     2960.99    131.70 o 
  11   1  27       15.33      131.28     84.34 o 
  12   1  27      796.06      877.41    126.81 o 
  13   1  27      441.06      350.35    119.70 o 
  14   1  27      658.04      763.48    130.18 o 
   1   2  27      190.78      221.34     98.89 o 
   2   2  27      170.80      429.61    101.49 o 
   3   2  27      744.14      639.40    111.58 o 
   4   2  27      613.13      670.77    108.44 o 
   5   2  27     1390.17     1329.26    126.58 o 
   6   2  27       34.30      245.75    100.35 o 
   7   2  27      516.06      590.63    153.65 o 
   8   2  27      537.72      516.42    109.85 o 
   9   2  27      134.15      346.48    106.73 o 
  10   2  27      307.09      289.82    101.20 o 
  11   2  27      565.24      564.61     95.26 o 
   0   0  28     3093.56     3591.62    236.57 o 
   2   0  28     1809.58     1844.44    143.36 o 
   4   0  28     8461.20     7395.83    374.47 o 
   6   0  28      524.54      319.66    146.45 o 
   8   0  28     3849.31     3785.31    263.34 o 
  10   0  28      479.59      504.42    159.16 o 
  12   0  28     3004.41     2571.93    223.03 o 
  14   0  28      187.77      -11.99    156.12 o 
   1   1  28      231.53      267.92    136.96 o 
   2   1  28       95.02      328.00     91.84 o 
   3   1  28     1196.66     1034.72    130.21 o 
   4   1  28      290.68      408.39     99.70 o 
   5   1  28     1333.32     1336.70     94.78 o 
   6   1  28      714.21     1087.07     91.39 o 
   7   1  28      125.28      164.86     75.90 o 
   8   1  28      388.84      338.82     79.78 o 
   9   1  28       56.52       46.60     76.76 o 
  10   1  28     1503.38     1491.22    104.96 o 
  11   1  28      340.58      237.80    115.94 o 
  12   1  28      268.44      114.04    185.07 o 
  13   1  28      201.72       61.96    118.15 o 
   0   2  28     8892.41     7670.70    393.34 o 
   1   2  28     1672.31     2384.25    394.91 o 
   2   2  28      691.52      637.90    157.16 o 
   3   2  28     1797.53     2116.01    145.03 o 
   4   2  28     1758.79     1855.97    140.93 o 
   5   2  28     1778.21     1801.90    140.72 o 
   6   2  28      530.75      497.02    111.86 o 
   7   2  28      887.11      918.16    119.98 o 
   8   2  28     1690.41     1859.82    145.88 o 
   9   2  28      849.37      998.38    128.47 o 
  10   2  28      767.08      712.17    199.76 o 
   2   0  29      393.60      444.78    105.10 o 
   4   0  29      722.15      703.43    155.34 o 
   6   0  29      291.22      337.98    151.27 o 
   8   0  29     1875.18     2065.44    210.80 o 
  10   0  29      524.74      439.94    163.66 o 
  12   0  29     1852.33     1631.65    199.96 o 
   0   1  29      428.12      543.36    138.63 o 
   1   1  29      550.63     1012.63    107.45 o 
   2   1  29     8304.48     7985.23    420.25 o 
   3   1  29     2333.29     2830.13    478.12 o 
   4   1  29      566.63      715.42    103.40 o 
   5   1  29      981.47     1248.18     96.64 o 
   6   1  29     5404.99     4871.79    166.50 o 
   7   1  29      139.82      189.27     87.19 o 
   8   1  29       67.96       67.08     79.17 o 
   9   1  29      135.05       50.41     80.46 o 
  10   1  29     2207.98     2055.30    231.90 o 
  11   1  29      469.72      386.17    124.67 o 
  12   1  29       44.27      -69.34    116.54 o 
   1   2  29      585.39      708.10    116.17 o 
   2   2  29       42.97      171.62    103.90 o 
   3   2  29      858.71      950.37    120.16 o 
   4   2  29       33.61      249.47    107.96 o 
   5   2  29       21.50       86.46    105.55 o 
   6   2  29      110.99      291.26    109.26 o 
   7   2  29      698.18      896.78    168.00 o 
   8   2  29      398.04      481.84    165.01 o 
   0   0  30     5049.09     4959.98    288.43 o 
   2   0  30     2107.38     2348.88    202.86 o 
   4   0  30     9252.14     9322.09    455.46 o 
   6   0  30       46.35       34.61    148.29 o 
   8   0  30     5108.16     4494.22    290.67 o 
  10   0  30      568.32      410.62    163.63 o 
  12   0  30     2743.14     2329.81    230.01 o 
   1   1  30      292.39      454.36    101.34 o 
   2   1  30      431.48      615.32    103.22 o 
   3   1  30       88.76      207.35     95.12 o 
   4   1  30       70.62      192.97     97.38 o 
   5   1  30      418.26      490.04    103.90 o 
   6   1  30      551.76      572.97     86.99 o 
   7   1  30      231.17      281.08     84.53 o 
   8   1  30      260.34      291.17     86.00 o 
   9   1  30      331.90      304.87    118.74 o 
  10   1  30      483.44      372.89    123.98 o 
  11   1  30      227.00      209.84    122.49 o 
   0   2  30     1219.80     1590.23    201.57 o 
   1   2  30     2142.84     2498.70    161.83 o 
   2   2  30     1013.10     1065.07    127.14 o 
   3   2  30     1086.99     1091.59    127.78 o 
   4   2  30     3099.30     2833.56    170.60 o 
   5   2  30     1051.20     1358.17    136.87 o 
   6   2  30      654.81      849.66    126.94 o 
   2   0  31      231.11      174.14    143.44 o 
   4   0  31      313.76      304.58    161.06 o 
   6   0  31      814.06      492.88    168.88 o 
   8   0  31     1178.40     1250.01    192.50 o 
  10   0  31       86.32       14.32    164.56 o 
   0   1  31      130.54      343.58    145.53 o 
   1   1  31     1422.32     1530.23    145.00 o 
   2   1  31     5768.78     4904.56    205.33 o 
   3   1  31      447.95      371.45    159.02 o 
   4   1  31      683.35      682.03    111.39 o 
   5   1  31      379.90      516.20    106.64 o 
   6   1  31     6493.87     5567.24    223.94 o 
   7   1  31      936.28     1122.12    100.45 o 
   8   1  31       46.90      -36.62    114.57 o 
   9   1  31      319.81      278.85    181.81 o 
   1   2  31      198.81      376.39    116.62 o 
   2   2  31       31.03      281.04    116.25 o 
   2   0  32     2259.02     2141.41    209.40 o 
   4   0  32     2846.40     2870.40    247.80 o 
   6   0  32     2298.31     2341.77    231.67 o 
   8   0  32     3982.77     3709.30    271.34 o 
   1   1  32      372.71      449.91    108.72 o 
   2   1  32      131.25      306.02    103.37 o 
   3   1  32       23.14      -38.82    177.76 o 
   4   1  32      166.12      277.51    105.41 o 
   5   1  32      187.70      291.78    107.90 o 
   6   1  32      353.85      418.15    133.10 o 
   7   1  32      188.31      237.24    170.11 o 
   2   0  33      283.43      248.53    162.00 o 
   4   0  33      326.40      527.60    176.41 o 
   6   0  33      266.43       17.69    165.17 o 
   0   1  33     7201.65     6467.96    354.79 o 
   1   1  33      366.88      691.67    168.80 o 
   2   1  33     2647.09     2914.95    266.50 o 
   3   1  33      277.57      395.84    112.86 o 
   4   1  33     2654.45     2802.50    169.34 o 
                                                 
